# Supplementary material for: ﻿Carexquixotiana (Cyperaceae), a new Iberian endemic from Don Quixote’s land (La Mancha, S Spain)
Source: PhytoKeys. 2023 Mar 14;221:161–86. doi: 10.3897/phytokeys.221.99234 (PMC10209519; doi:10.3897/phytokeys.221.99234)
Supplement: XML Treatment for Carex quixotiana [file phytokeys.221.99234-treatment1.xml]

<!DOCTYPE tp:taxon-treatment
  PUBLIC "-//TaxonX//DTD Taxonomic Treatment Publishing DTD v0 20100105//EN" "tax-treatment-NSO.dtd">
<tp:taxon-treatment xmlns:tp="http://www.plazi.org/taxpub"><tp:treatment-meta><kwd-group><label>Taxon classification</label><kwd>
                <named-content content-type="kingdom">Plantae</named-content>
              </kwd><kwd>
                <named-content content-type="order">Poales</named-content>
              </kwd><kwd>
                <named-content content-type="family">Cyperaceae</named-content>
              </kwd></kwd-group><mixed-citation publication-type="journal"><person-group><name><surname>Benítez-Benítez</surname><given-names>Carmen</given-names></name><name><surname>Jiménez-Mejías</surname><given-names>Pedro</given-names></name><name><surname>Luceño</surname><given-names>Modesto</given-names></name><name><surname>Martín-Bravo</surname><given-names>Santiago</given-names></name></person-group><article-title>﻿<italic><tp:taxon-name><tp:taxon-name-part taxon-name-part-type="genus" reg="Carex">Carex</tp:taxon-name-part><tp:taxon-name-part taxon-name-part-type="species" reg="quixotiana">quixotiana</tp:taxon-name-part></tp:taxon-name></italic> (<tp:taxon-name><tp:taxon-name-part taxon-name-part-type="genus" reg="Cyperaceae">Cyperaceae</tp:taxon-name-part></tp:taxon-name>), a new Iberian endemic from Don Quixote’s land (La Mancha, S Spain)</article-title><source>PhytoKeys</source><day>14</day><month>03</month><year>2023</year><volume>221</volume><fpage>161</fpage><lpage>186</lpage><pub-id pub-id-type="doi">10.3897/phytokeys.221.99234</pub-id></mixed-citation></tp:treatment-meta><tp:nomenclature><label>﻿</label><tp:taxon-name>
              <object-id xmlns:xlink="http://www.w3.org/1999/xlink" content-type="arpha" xlink:type="simple">CF3E8E18-33F3-5708-B8CC-92F6C720E04C</object-id>
              <tp:taxon-name-part taxon-name-part-type="genus" reg="Carex">Carex</tp:taxon-name-part>
              <tp:taxon-name-part taxon-name-part-type="species" reg="quixotiana">quixotiana</tp:taxon-name-part>
              <object-id xmlns:xlink="http://www.w3.org/1999/xlink" content-type="ipni" xlink:type="simple">urn:lsid:ipni.org:names:77315699-1</object-id>
            </tp:taxon-name><tp:taxon-authority>Ben.Benítez, Martín-Bravo, Luceño &amp; Jim.Mejías</tp:taxon-authority><tp:taxon-status xmlns:xlink="http://www.w3.org/1999/xlink" xlink:type="simple">sp. nov.</tp:taxon-status></tp:nomenclature><tp:treatment-sec sec-type="diagnosis" id="SECID0EN5AG"><title>Diagnosis.</title><p>Similar in appearance to <italic><tp:taxon-name><tp:taxon-name-part taxon-name-part-type="genus" reg="Carex">C.</tp:taxon-name-part><tp:taxon-name-part taxon-name-part-type="species" reg="reuteriana">reuteriana</tp:taxon-name-part></tp:taxon-name></italic> Boiss. &amp; Reut., from which it differs by the creamy-yellow, rarely reddish-brown basal sheaths (vs. orange to reddish-brown), amphistomatic leaves (vs. hypostomatic), and utricles with high papillae (vs. smooth or rarely with low papillae). It is also similar to <italic><tp:taxon-name><tp:taxon-name-part taxon-name-part-type="genus" reg="Carex">C.</tp:taxon-name-part><tp:taxon-name-part taxon-name-part-type="species" reg="nigra">nigra</tp:taxon-name-part></tp:taxon-name></italic> (L.) Reichard, from which it can be distinguished also by the creamy-yellow, rarely reddish-brown basal sheaths (vs. absent or dark brown when present), narrower leaves (1.8)2–3.2(4.7) mm (vs. 3–6(10) mm), and longer terminal male spike (18)20–60(85) mm (vs. (5)10–30 mm).</p></tp:treatment-sec><tp:treatment-sec sec-type="material" id="SECID0EJ6AG"><title>Type.</title><p><bold>Spain.</bold> Ciudad Real: Fuencaliente, Azor stream recreational area, stream edges in <italic><tp:taxon-name><tp:taxon-name-part taxon-name-part-type="genus" reg="Quercus">Quercus</tp:taxon-name-part><tp:taxon-name-part taxon-name-part-type="species" reg="faginea">faginea</tp:taxon-name-part></tp:taxon-name></italic> forests, 733m, <named-content xmlns:xlink="http://www.w3.org/1999/xlink" content-type="dwc:verbatimCoordinates" xlink:type="simple"><named-content content-type="geo-json" specific-use="{&#34;type&#34;:&#34;Point&#34;,&#34;coordinates&#34;:[-4.327164,38.449069]}" id="NCID0E66AG" xlink:type="simple">38.44906944, -4.327163889</named-content></named-content>, 10 May 2017, S. Martín-Bravo &amp; C. Benítez-Benítez 41SMB17 (holotype!: UPOS-8925, 41SMB17(5); isotypes!: GDA, JAEN, K, MA, NY, P, SALA and UPOS).</p></tp:treatment-sec><tp:treatment-sec sec-type="material" id="SECID0EEABG"><title>Selected material examined</title><p><bold>(paratypes): Spain.</bold> Ciudad Real: Fuencaliente, Cereceda stream, with <italic><tp:taxon-name><tp:taxon-name-part taxon-name-part-type="genus" reg="Alnus">Alnus</tp:taxon-name-part><tp:taxon-name-part taxon-name-part-type="species" reg="lusitanica">lusitanica</tp:taxon-name-part></tp:taxon-name></italic>, 695m, <named-content xmlns:xlink="http://www.w3.org/1999/xlink" content-type="dwc:verbatimCoordinates" xlink:type="simple"><named-content content-type="geo-json" specific-use="{&#34;type&#34;:&#34;Point&#34;,&#34;coordinates&#34;:[-4.297472,38.423639]}" id="NCID0E1ABG" xlink:type="simple">38.42363889, -4.297472222</named-content></named-content>, 10 May 2017, S. Martín-Bravo &amp; C. Benítez-Benítez 47SMB17 (UPOS-8927); Fuente del Almírez, puddled meadows in <italic><tp:taxon-name><tp:taxon-name-part taxon-name-part-type="genus" reg="Quercus">Quercus</tp:taxon-name-part><tp:taxon-name-part taxon-name-part-type="species" reg="pyrenaica">pyrenaica</tp:taxon-name-part></tp:taxon-name></italic> forests, 800 m, <named-content xmlns:xlink="http://www.w3.org/1999/xlink" content-type="dwc:verbatimCoordinates" xlink:type="simple"><named-content content-type="geo-json" specific-use="{&#34;type&#34;:&#34;Point&#34;,&#34;coordinates&#34;:[-4.344889,38.471528]}" id="NCID0ENBBG" xlink:type="simple">38.47152778, -4.344888889</named-content></named-content>, 10 May 2017, S. Martín-Bravo &amp; C. Benítez-Benítez 48SMB17 (UPOS-8926); Minas del Horcajo, gorge of Nacedero stream with <italic><tp:taxon-name><tp:taxon-name-part taxon-name-part-type="genus" reg="Salix">Salix</tp:taxon-name-part></tp:taxon-name></italic> sp., 729 m, <named-content xmlns:xlink="http://www.w3.org/1999/xlink" content-type="dwc:verbatimCoordinates" xlink:type="simple"><named-content content-type="geo-json" specific-use="{&#34;type&#34;:&#34;Point&#34;,&#34;coordinates&#34;:[-4.445750,38.513972]}" id="NCID0E3BBG" xlink:type="simple">38.51397222, -4.445750000</named-content></named-content>, 11 May 2017, S. Martín-Bravo &amp; C. Benítez-Benítez 54SMB17 (UPOS-8922); Solana del Pino, Robledillo River, riparian forests with <italic><tp:taxon-name><tp:taxon-name-part taxon-name-part-type="genus" reg="Alnus">Alnus</tp:taxon-name-part><tp:taxon-name-part taxon-name-part-type="species" reg="lusitanica">lusitanica</tp:taxon-name-part></tp:taxon-name></italic> and <italic><tp:taxon-name><tp:taxon-name-part taxon-name-part-type="genus" reg="Fraxinus">Fraxinus</tp:taxon-name-part><tp:taxon-name-part taxon-name-part-type="species" reg="angustifolia">angustifolia</tp:taxon-name-part></tp:taxon-name></italic>, 453 m, <named-content xmlns:xlink="http://www.w3.org/1999/xlink" content-type="dwc:verbatimCoordinates" xlink:type="simple"><named-content content-type="geo-json" specific-use="{&#34;type&#34;:&#34;Point&#34;,&#34;coordinates&#34;:[-4.003389,38.417833]}" id="NCID0E1CBG" xlink:type="simple">38.41783333, -4.003388889</named-content></named-content>, 11 May 2017, S. Martín-Bravo &amp; C. Benítez-Benítez 57SMB17 (UPOS-8924); Solanilla del Tamaral, gorge of Jandula River (Hoz del Jándula) with <italic><tp:taxon-name><tp:taxon-name-part taxon-name-part-type="genus" reg="Alnus">Alnus</tp:taxon-name-part><tp:taxon-name-part taxon-name-part-type="species" reg="lusitanica">lusitanica</tp:taxon-name-part></tp:taxon-name></italic>, 392 m, <named-content xmlns:xlink="http://www.w3.org/1999/xlink" content-type="dwc:verbatimCoordinates" xlink:type="simple"><named-content content-type="geo-json" specific-use="{&#34;type&#34;:&#34;Point&#34;,&#34;coordinates&#34;:[-3.963333,38.391861]}" id="NCID0ENDBG" xlink:type="simple">38.39186111, -3.96333333</named-content></named-content>, 11 May 2017, S. Martín-Bravo &amp; C. Benítez-Benítez 59SMB17 (UPOS-8923); Valdemancos de Esteras, riverside of Esteras River with <italic><tp:taxon-name><tp:taxon-name-part taxon-name-part-type="genus" reg="Fraxinus">Fraxinus</tp:taxon-name-part><tp:taxon-name-part taxon-name-part-type="species" reg="angustifolia">angustifolia</tp:taxon-name-part></tp:taxon-name></italic> and <italic><tp:taxon-name><tp:taxon-name-part taxon-name-part-type="genus" reg="Salix">Salix</tp:taxon-name-part></tp:taxon-name></italic> sp., 453 m, <named-content xmlns:xlink="http://www.w3.org/1999/xlink" content-type="dwc:verbatimCoordinates" xlink:type="simple"><named-content content-type="geo-json" specific-use="{&#34;type&#34;:&#34;Point&#34;,&#34;coordinates&#34;:[-4.794222,38.907333]}" id="NCID0EHEBG" xlink:type="simple">38.90733333, -4.794222222</named-content></named-content>, 15 May 2018, C. Benítez-Benítez &amp; S. Martín-Bravo 6CBB18 (UPOS-16896); Between Viso del Marqués and San Lorenzo de Calatrava, riverside of Ballesteros stream, in open forest of <italic><tp:taxon-name><tp:taxon-name-part taxon-name-part-type="genus" reg="Quercus">Quercus</tp:taxon-name-part><tp:taxon-name-part taxon-name-part-type="species" reg="pyrenaica">pyrenaica</tp:taxon-name-part></tp:taxon-name></italic> and <italic><tp:taxon-name><tp:taxon-name-part taxon-name-part-type="genus" reg="Salix">Salix</tp:taxon-name-part></tp:taxon-name></italic> sp., 872 m, <named-content xmlns:xlink="http://www.w3.org/1999/xlink" content-type="dwc:verbatimCoordinates" xlink:type="simple"><named-content content-type="geo-json" specific-use="{&#34;type&#34;:&#34;Point&#34;,&#34;coordinates&#34;:[-3.740444,38.444500]}" id="NCID0EBFBG" xlink:type="simple">38.44450000, -3.740444444</named-content></named-content>, 16 May 2018, C. Benítez-Benítez &amp; S. Martín-Bravo 8CBB18 (UPOS-16897); Puebla de Don Rodrigo, Sala del Halconcillo stream, 559 m, <named-content xmlns:xlink="http://www.w3.org/1999/xlink" content-type="dwc:verbatimCoordinates" xlink:type="simple"><named-content content-type="geo-json" specific-use="{&#34;type&#34;:&#34;Point&#34;,&#34;coordinates&#34;:[-4.744722,39.105278]}" id="NCID0EJFBG" xlink:type="simple">39.10527778, -4.744722222</named-content></named-content>, 15 June 2022, M. Sanz-Arnal, P. García-Moro &amp; P. Jiménez-Mejías 13MSA22 (UPOS-16898); Horcajo de los Montes, Chorrera de Horcajo, 642 m, <named-content xmlns:xlink="http://www.w3.org/1999/xlink" content-type="dwc:verbatimCoordinates" xlink:type="simple"><named-content content-type="geo-json" specific-use="{&#34;type&#34;:&#34;Point&#34;,&#34;coordinates&#34;:[-4.615000,39.361111]}" id="NCID0ERFBG" xlink:type="simple">39.36111111, -4.614999999</named-content></named-content>, 15 June 2022, M. Sanz-Arnal, P. García-Moro &amp; P. Jiménez-Mejías 16MSA22 (UPOS-16899); Viso del Marqués, Las Hoces, 780 m, <named-content xmlns:xlink="http://www.w3.org/1999/xlink" content-type="dwc:verbatimCoordinates" xlink:type="simple"><named-content content-type="geo-json" specific-use="{&#34;type&#34;:&#34;Point&#34;,&#34;coordinates&#34;:[-3.721723,38.423036]}" id="NCID0EZFBG" xlink:type="simple">38.42303569, -3.721722958</named-content></named-content>, 16 May 1991, C. Fernández García-Rojo (JAEN-914254); Puebla de Don Rodrigo, Río Frío mountain range near a birch forest, 600 m, <named-content xmlns:xlink="http://www.w3.org/1999/xlink" content-type="dwc:verbatimCoordinates" xlink:type="simple"><named-content content-type="geo-json" specific-use="{&#34;type&#34;:&#34;Point&#34;,&#34;coordinates&#34;:[-4.503008,39.082438]}" id="NCID0EBGBG" xlink:type="simple">39.08243815, -4.503007649</named-content></named-content>, 9 May 1992, Carrasco, Garrido &amp; Martín-Blanco (MACB-68849); Solana del Pino, valley of Nacedero stream, 590 m, <named-content xmlns:xlink="http://www.w3.org/1999/xlink" content-type="dwc:verbatimCoordinates" xlink:type="simple"><named-content content-type="geo-json" specific-use="{&#34;type&#34;:&#34;Point&#34;,&#34;coordinates&#34;:[-4.169452,38.482505]}" id="NCID0EJGBG" xlink:type="simple">38.482505309, -4.169451970</named-content></named-content>, 26 April 1997, R. García Río (MA-596319); Hinojosas, valley of Montoro River with <italic><tp:taxon-name><tp:taxon-name-part taxon-name-part-type="genus" reg="Alnus">Alnus</tp:taxon-name-part><tp:taxon-name-part taxon-name-part-type="species" reg="glutinosa">glutinosa</tp:taxon-name-part></tp:taxon-name></italic>, Cervigón, 700 m, <named-content xmlns:xlink="http://www.w3.org/1999/xlink" content-type="dwc:verbatimCoordinates" xlink:type="simple"><named-content content-type="geo-json" specific-use="{&#34;type&#34;:&#34;Point&#34;,&#34;coordinates&#34;:[-4.215455,38.491049]}" id="NCID0E3GBG" xlink:type="simple">38.491048629, -4.215454806</named-content></named-content>, 5 May 1997, R. García Río (MA-596320); Almodóvar del Campo, Guadalmez River with <italic><tp:taxon-name><tp:taxon-name-part taxon-name-part-type="genus" reg="Alnus">Alnus</tp:taxon-name-part><tp:taxon-name-part taxon-name-part-type="species" reg="glutinosa">glutinosa</tp:taxon-name-part></tp:taxon-name></italic>, 510 m, <named-content xmlns:xlink="http://www.w3.org/1999/xlink" content-type="dwc:verbatimCoordinates" xlink:type="simple"><named-content content-type="geo-json" specific-use="{&#34;type&#34;:&#34;Point&#34;,&#34;coordinates&#34;:[-4.628725,38.513064]}" id="NCID0EPHBG" xlink:type="simple">38.513064049, -4.628724543</named-content></named-content>, 4 July 1997, R. García Río (MA-596324). Jaén: Andújar, Sierra Quintana, Valmayor River, 570 m, <named-content xmlns:xlink="http://www.w3.org/1999/xlink" content-type="dwc:verbatimCoordinates" xlink:type="simple"><named-content content-type="geo-json" specific-use="{&#34;type&#34;:&#34;Point&#34;,&#34;coordinates&#34;:[-4.144817,38.374607]}" id="NCID0EXHBG" xlink:type="simple">38.37460677, -4.144817294</named-content></named-content>, 27 June 1985, E. Cano &amp; C. Fernández García-Rojo (JAEN-855238).</p></tp:treatment-sec><tp:treatment-sec sec-type="material" id="SECID0E3HBG"><title>Other material.</title><p>(see Suppl. material <xref ref-type="supplementary-material" rid="S1">1</xref>).</p></tp:treatment-sec><tp:treatment-sec sec-type="description" id="SECID0EGIBG"><title>Morphological description.</title><p><bold><italic>Rhizomes</italic></bold> from dense and tussock-forming to elongated. <bold><italic>Stems</italic></bold> (48)60–80(95) cm long, (0.8)1–1.2(1.3) mm wide below the inflorescence, sharply trigonous, smooth for most of its length, densely scabrid above. <bold><italic>Basal sheaths</italic></bold> scale-like, sometimes elongated, creamy-yellow, rarely reddish-brown, coriaceous. <bold><italic>Leaves</italic></bold> (1.8)2–3.2(4.7) mm wide, pale green to bluish-green, amphistomatic, flat to keeled, usually shorter or equalling the stems, antrorsely scabrid on the margins, especially distally, and on the mid-vein on the abaxial side to the apex; <bold><italic>ligule</italic></bold> (2)3–7(10) mm long, usually more than twice as long as wide, apex acute to obtuse, rarely rounded or truncate, hyaline, the margins brownish to orange-brown. <bold><italic>Inflorescence</italic></bold> (9)12–19(22) cm long, all spikes erect, exceptionally the lowermost slightly nodding. Lowest bract leaf-like, very rarely setaceous, longer to shorter than the inflorescence, sheathless, with hyaline, pale brownish to dark purplish-brown auricles at its base. Terminal <bold><italic>male spikes</italic></bold> (1)2–3; the uppermost spike (15)20–60(85) × 2–3.5 mm, subsessile to long pedunculate, oblong-cylindrical to narrowly fusiform, densely flowered; subterminal male spikes (0)1–2, (5)10–30(33) × (1)1.5–2.3(2.6) mm, similar in outline to the terminal one, basally overlapping with it or with an internode up to 20 mm. Lateral spikes female or androgynous with the flowers spirally arranged; <bold><italic>female spikes</italic></bold> 0–2(3), (19)25–50(79) × (2)2.8–4(5.2) mm, cylindrical, densely to more or less laxly flowered proximally; <bold><italic>androgynous spikes</italic></bold> (0)1–3(4), (9)20–50(62) × (1)1.7–2.7(5) mm, with the male portion (1)3–15(50) mm long and the female one (6)10–40(50) mm long. <bold><italic>Male glumes</italic></bold> (1.9)2.3–3.9(4.1) × (0.6)0.7–1.2(1.4) mm, oblong to obovate-oblong, apex rounded, usually dark purplish brown, with a green, 1-veined central band, with or without whitish hyaline margins, sometimes also becoming hyaline towards the base. <bold><italic>Female glumes</italic></bold> 1.3–2.3(2.5) × (0.6)0.7–0.9(1) mm, lanceolate to ovate, rarely elliptical, apex obtuse, acute or mucronate, usually shorter and narrower than the utricles, very rarely shortly exceeding them, dark purplish brown, rarely pale brown, with a green, 1–3 veined central band, with or without whitish hyaline margins, mainly in the distal part. <bold><italic>Utricles</italic></bold> (1.8)2–2.7(3) × (1.1)1.3–1.8(2) mm, plano-convex, widely elliptical to almost suborbicular, green to straw-coloured, distally whitish, sometimes purplish-dotted or purplish-tinged towards the apex, with high, whitish papillae on the upper half or towards the apex, sometimes also aculeolate at the upper margins, faintly to conspicuously nerved, shortly stipitate, more or less abruptly contracted into a short, cylindrical, truncate, more rarely emarginate beak (0)0.1–0.2(0.3) mm long, whitish, sometimes brown-tinged. <bold><italic>Achenes</italic></bold> 1.5–2.1 × (1.1)1.3–1.5(1.7) mm, widely elliptical to suborbicular, straw-coloured to pale brown, biconvex, more or less stipitate; style base terete to slightly conical, up to 0.3 mm. Stigmas 2.</p></tp:treatment-sec><tp:treatment-sec sec-type="distribution" id="SECID0E1JBG"><title>Distribution.</title><p>(Fig. <xref ref-type="fig" rid="F1">1</xref>) Endemic to South-Central Spain (Ciudad Real and marginally Jaén provinces). So far known from 16 populations (Suppl. material <xref ref-type="supplementary-material" rid="S1">1</xref>), mostly located in the Sierra Madrona range, but also extending north reaching the southern foothills of the Montes de Toledo range. Since it is a medium-size sedge rarely collected, there might be additional populations in these areas.</p></tp:treatment-sec><tp:treatment-sec sec-type="habitat" id="SECID0EIKBG"><title>Habitat.</title><p>Small streams, rivers and springs in riparian forests (<italic><tp:taxon-name><tp:taxon-name-part taxon-name-part-type="genus" reg="Alnus">Alnus</tp:taxon-name-part><tp:taxon-name-part taxon-name-part-type="species" reg="lusitanica">lusitanica</tp:taxon-name-part></tp:taxon-name></italic>, <italic><tp:taxon-name><tp:taxon-name-part taxon-name-part-type="genus" reg="Fraxinus">Fraxinus</tp:taxon-name-part><tp:taxon-name-part taxon-name-part-type="species" reg="angustifolia">angustifolia</tp:taxon-name-part></tp:taxon-name></italic>, <italic><tp:taxon-name><tp:taxon-name-part taxon-name-part-type="genus" reg="Salix">Salix</tp:taxon-name-part></tp:taxon-name></italic> spp.), and humid meadows, in marcescent and sclerophyllous <italic><tp:taxon-name><tp:taxon-name-part taxon-name-part-type="genus" reg="Quercus">Quercus</tp:taxon-name-part></tp:taxon-name></italic> forests, on siliceous bedrock substrate. 400–800 m.</p></tp:treatment-sec><tp:treatment-sec sec-type="phenology" id="SECID0ESLBG"><title>Phenology.</title><p>(April) May-June (July).</p></tp:treatment-sec><tp:treatment-sec sec-type="Chromosome number" id="SECID0EXLBG"><title>Chromosome number.</title><p>2n=82, 83.</p></tp:treatment-sec><tp:treatment-sec sec-type="Iconography" id="SECID0E3LBG"><title>Iconography.</title><p>Fig. <xref ref-type="fig" rid="F5">5</xref>.</p><fig id="F5" position="float" orientation="portrait"><object-id xmlns:xlink="http://www.w3.org/1999/xlink" content-type="doi" xlink:type="simple">10.3897/phytokeys.221.99234.figure5</object-id><object-id xmlns:xlink="http://www.w3.org/1999/xlink" content-type="arpha" xlink:type="simple">25E94A39-C3E3-5DFB-9D92-1F75B7B5EC18</object-id><label>Figure 5.</label><caption><p>Analytical drawing of <italic><tp:taxon-name><tp:taxon-name-part taxon-name-part-type="genus" reg="Carex">Carex</tp:taxon-name-part><tp:taxon-name-part taxon-name-part-type="species" reg="quixotiana">quixotiana</tp:taxon-name-part></tp:taxon-name></italic> (Spain, Ciudad Real, Sierra Madrona) <bold>A</bold> habit <bold>B</bold> plant <bold>C</bold> androgynous spike <bold>D</bold> female glume <bold>E</bold> male glume <bold>F</bold> achene <bold>G</bold> utricle <bold>H</bold> details of papillae in the upper part of the utricle. Drawing by M. Sánchez-Villegas.</p></caption><graphic xmlns:xlink="http://www.w3.org/1999/xlink" xlink:href="phytokeys-221-161_article-99234__-g005.jpg" position="float" orientation="portrait" xlink:type="simple" id="oo_824890.jpg"><uri content-type="original_file" xlink:type="simple">https://binary.pensoft.net/fig/824890</uri></graphic></fig></tp:treatment-sec><tp:treatment-sec sec-type="conservation status" id="SECID0EONBG"><title>Conservation status.</title><p>So far known from 16 populations (subpopulations according to IUCN; Fig. <xref ref-type="fig" rid="F1">1</xref>), deduced from the studied material (Suppl. material <xref ref-type="supplementary-material" rid="S1">1</xref>). This implies a relatively restricted distribution range enclosed in an extent of occurrence (<abbrev xmlns:xlink="http://www.w3.org/1999/xlink" xlink:title="extent of occurrence" id="ABBRID0E3NBG" xlink:type="simple">EOO</abbrev>) of 4.920 km<sup>2</sup>, and an area of occupancy (<abbrev xmlns:xlink="http://www.w3.org/1999/xlink" xlink:title="Area of occupancy" id="ABBRID0ECOBG" xlink:type="simple">AOO</abbrev>) of just 64 km<sup>2</sup>. This would point to the application of criteria B1 and B2 of the Endangered (<abbrev xmlns:xlink="http://www.w3.org/1999/xlink" xlink:title="Endangered" id="ABBRID0EIOBG" xlink:type="simple">EN</abbrev>) category (threshold of 5.000 km<sup>2</sup> and 500 km<sup>2</sup> for <abbrev xmlns:xlink="http://www.w3.org/1999/xlink" xlink:title="extent of occurrence" id="ABBRID0EQOBG" xlink:type="simple">EOO</abbrev> and <abbrev xmlns:xlink="http://www.w3.org/1999/xlink" xlink:title="Area of occupancy" id="ABBRID0EUOBG" xlink:type="simple">AOO</abbrev>, respectively; <xref ref-type="bibr" rid="B23">IUCN 2017</xref>). The species’ overall demographic tendency and number of mature individuals are unknown. In addition, the number of locations (16; n &gt; 5) prevents the application of <abbrev xmlns:xlink="http://www.w3.org/1999/xlink" xlink:title="Endangered" id="ABBRID0E3OBG" xlink:type="simple">EN</abbrev> category since two conditions of criteria B must be fulfilled. Some populations are located in protected land (see below) so they should not be likely submitted to plausible threats in the short term (but see <xref ref-type="bibr" rid="B21">García Río 2007</xref>). With the currently available data, and taking into account the restricted <abbrev xmlns:xlink="http://www.w3.org/1999/xlink" xlink:title="extent of occurrence" id="ABBRID0EEPBG" xlink:type="simple">EOO</abbrev> and <abbrev xmlns:xlink="http://www.w3.org/1999/xlink" xlink:title="Area of occupancy" id="ABBRID0EIPBG" xlink:type="simple">AOO</abbrev>, we hypothesize that <italic><tp:taxon-name><tp:taxon-name-part taxon-name-part-type="genus" reg="Carex">C.</tp:taxon-name-part><tp:taxon-name-part taxon-name-part-type="species" reg="quixotiana">quixotiana</tp:taxon-name-part></tp:taxon-name></italic>’s formal IUCN conservation category at the global level would be Data Defficient (<abbrev xmlns:xlink="http://www.w3.org/1999/xlink" xlink:title="Data Defficient" id="ABBRID0EXPBG" xlink:type="simple">DD</abbrev>). As it is an Iberian endemic with a relatively small number of populations and distribution range, it would benefit from legal protection and inclusion in in-situ/ex-situ conservation programmes, at least at the regional level (Castilla-La Mancha, Andalucía).</p></tp:treatment-sec><tp:treatment-sec sec-type="etymology" id="SECID0E2PBG"><title>Etymology.</title><p>The species epithet, <italic><tp:taxon-name><tp:taxon-name-part taxon-name-part-type="genus" reg="Carex"/><tp:taxon-name-part taxon-name-part-type="species" reg="quixotiana">quixotiana</tp:taxon-name-part></tp:taxon-name></italic> (pronounced <italic>kee·how·tee·a·na</italic> in English) is derived from Miguel de Cervantes’s (1547–1616) masterpiece Don Quixote (<xref ref-type="bibr" rid="B12">de Cervantes 1605</xref>, <xref ref-type="bibr" rid="B13">1615</xref>), globally considered one of the best works in the history of literature, and whose number of editions and translations is only surpassed by the Bible. The setting of Don Quixote is La Mancha, the region of Spain where almost all populations of <italic><tp:taxon-name><tp:taxon-name-part taxon-name-part-type="genus" reg="Carex">Carex</tp:taxon-name-part><tp:taxon-name-part taxon-name-part-type="species" reg="quixotiana">quixotiana</tp:taxon-name-part></tp:taxon-name></italic> occur. We would like this epithet to serve as a double tribute: (1) First to Cervantes and his novel Don Quixote, flagship of Spanish culture. And (2) To Pedro Jiménez-Mejías’s father, Pedro Jiménez Gilabert, an enthusiastic reader who always enjoys reading Don Quixote above all other books, and who always transmitted Pedro’s curiosity and love for nature. In contrast to the first words in Don Quixote, (“En un lugar de La Mancha, de cuyo nombre no quiero acordarme (...)” [In a village of La Mancha, the name of which I have no desire to call to mind (…)]), we desire to remember and commemorate the dedication of this epithet we are coining.</p></tp:treatment-sec><tp:treatment-sec sec-type="Systematic notes" id="SECID0EARBG"><title>Systematic notes.</title><p><italic><tp:taxon-name><tp:taxon-name-part taxon-name-part-type="genus" reg="Carex">Carex</tp:taxon-name-part><tp:taxon-name-part taxon-name-part-type="species" reg="quixotiana">quixotiana</tp:taxon-name-part></tp:taxon-name></italic> populations have been consistently assigned to <italic><tp:taxon-name><tp:taxon-name-part taxon-name-part-type="genus" reg="Carex">C.</tp:taxon-name-part><tp:taxon-name-part taxon-name-part-type="species" reg="reuteriana">reuteriana</tp:taxon-name-part></tp:taxon-name></italic>. Local floristic studies have predominantly identified them as <tp:taxon-name><tp:taxon-name-part taxon-name-part-type="genus" reg="Carex">C.</tp:taxon-name-part><tp:taxon-name-part taxon-name-part-type="species" reg="reuteriana">reuteriana</tp:taxon-name-part><tp:taxon-name-part taxon-name-part-type="infraspecific-rank">subsp.</tp:taxon-name-part><tp:taxon-name-part taxon-name-part-type="subspecies" reg="reuteriana">reuteriana</tp:taxon-name-part></tp:taxon-name> (e.g., <xref ref-type="bibr" rid="B20">García Río 2004</xref>, <xref ref-type="bibr" rid="B21">2007</xref>; <xref ref-type="bibr" rid="B39">Martín Blanco and Carrasco 2005</xref>; <xref ref-type="bibr" rid="B17">Fernández García-Rojo 2015</xref>; <xref ref-type="bibr" rid="B18">Fernández García-Rojo and Salazar-Mendías 2019</xref>), but also as <tp:taxon-name><tp:taxon-name-part taxon-name-part-type="genus" reg="Carex">C.</tp:taxon-name-part><tp:taxon-name-part taxon-name-part-type="species" reg="reuteriana">reuteriana</tp:taxon-name-part><tp:taxon-name-part taxon-name-part-type="infraspecific-rank">subsp.</tp:taxon-name-part><tp:taxon-name-part taxon-name-part-type="subspecies" reg="mauritanica">mauritanica</tp:taxon-name-part></tp:taxon-name> (<xref ref-type="bibr" rid="B19">García Río 1999</xref>, <xref ref-type="bibr" rid="B20">2004</xref>). Specialized taxonomic treatments have considered the populations as morphologically intermediate between the two <italic><tp:taxon-name><tp:taxon-name-part taxon-name-part-type="genus" reg="Carex">C.</tp:taxon-name-part><tp:taxon-name-part taxon-name-part-type="species" reg="reuteriana">reuteriana</tp:taxon-name-part></tp:taxon-name></italic> subspecies, which has been attributed to hybridisation in a putative contact zone between the two <italic><tp:taxon-name><tp:taxon-name-part taxon-name-part-type="genus" reg="Carex">C.</tp:taxon-name-part><tp:taxon-name-part taxon-name-part-type="species" reg="reuteriana">reuteriana</tp:taxon-name-part></tp:taxon-name></italic> subspecies (<xref ref-type="bibr" rid="B37">Luceño and Jiménez-Mejías 2008</xref>).</p><p>These problematic populations clearly illustrate the taxonomic complexity of sect. <tp:taxon-name><tp:taxon-name-part taxon-name-part-type="genus" reg="Carex"/><tp:taxon-name-part taxon-name-part-type="section" reg="Phacocystis">Phacocystis</tp:taxon-name-part></tp:taxon-name>. Their overall morphological appearance and ecological preferences suggested that the populations were conspecific with <italic><tp:taxon-name><tp:taxon-name-part taxon-name-part-type="genus" reg="Carex">C.</tp:taxon-name-part><tp:taxon-name-part taxon-name-part-type="species" reg="reuteriana">reuteriana</tp:taxon-name-part></tp:taxon-name></italic> (<xref ref-type="bibr" rid="B37">Luceño and Jiménez-Mejías 2008</xref>). On the other hand, phylogenetic relationships (Fig. <xref ref-type="fig" rid="F2">2</xref>) and the relatively high chromosome number (see below) indicate closer genetic affinity with <italic><tp:taxon-name><tp:taxon-name-part taxon-name-part-type="genus" reg="Carex">C.</tp:taxon-name-part><tp:taxon-name-part taxon-name-part-type="species" reg="nigra">nigra</tp:taxon-name-part></tp:taxon-name></italic>. These misleading patterns denote the necessity of integrative approaches comprising different data sources to unmask complex systematic scenarios. Further phylogenomic studies based on High-Throughput-Sequencing techniques like GBS might provide a greater number of loci and therefore might help to shed more light on the systematic placement of <italic><tp:taxon-name><tp:taxon-name-part taxon-name-part-type="genus" reg="Carex">C.</tp:taxon-name-part><tp:taxon-name-part taxon-name-part-type="species" reg="quixotiana">quixotiana</tp:taxon-name-part></tp:taxon-name></italic> (Benítez-Benítez et al. unpublished data).</p><p>The chromosome number has been used as a biosystematic tool for sect. <tp:taxon-name><tp:taxon-name-part taxon-name-part-type="genus" reg="Carex"/><tp:taxon-name-part taxon-name-part-type="section" reg="Phacocystis">Phacocystis</tp:taxon-name-part></tp:taxon-name> in the Iberian Peninsula (<xref ref-type="bibr" rid="B36">Luceño and Aedo 1994</xref>; <xref ref-type="bibr" rid="B37">Luceño and Jiménez-Mejías 2008</xref>). Our chromosome counts indicate that <italic><tp:taxon-name><tp:taxon-name-part taxon-name-part-type="genus" reg="Carex">C.</tp:taxon-name-part><tp:taxon-name-part taxon-name-part-type="species" reg="quixotiana">quixotiana</tp:taxon-name-part></tp:taxon-name></italic> (2n=82–83) has a greater cytogenetic affinity with <italic><tp:taxon-name><tp:taxon-name-part taxon-name-part-type="genus" reg="Carex">C.</tp:taxon-name-part><tp:taxon-name-part taxon-name-part-type="species" reg="nigra">nigra</tp:taxon-name-part></tp:taxon-name></italic> (2n=(80)82–86) than with <italic><tp:taxon-name><tp:taxon-name-part taxon-name-part-type="genus" reg="Carex">C.</tp:taxon-name-part><tp:taxon-name-part taxon-name-part-type="species" reg="reuteriana">reuteriana</tp:taxon-name-part></tp:taxon-name></italic> (2n=(72)73–76).</p></tp:treatment-sec><tp:treatment-sec sec-type="Biogeographic and conservation issues" id="SECID0E3XBG"><title>Biogeographic and conservation issues.</title><p>Considering the new species described here, the Iberian Peninsula has 12 endemic <italic><tp:taxon-name><tp:taxon-name-part taxon-name-part-type="genus" reg="Carex">Carex</tp:taxon-name-part></tp:taxon-name></italic> taxa (<italic><tp:taxon-name><tp:taxon-name-part taxon-name-part-type="genus" reg="Carex">C.</tp:taxon-name-part><tp:taxon-name-part taxon-name-part-type="species" reg="asturica">asturica</tp:taxon-name-part></tp:taxon-name></italic> Boiss., <tp:taxon-name><tp:taxon-name-part taxon-name-part-type="genus" reg="Carex">C.</tp:taxon-name-part><tp:taxon-name-part taxon-name-part-type="species" reg="camposii">camposii</tp:taxon-name-part><tp:taxon-name-part taxon-name-part-type="authority">Boiss. &amp; Reut.</tp:taxon-name-part><tp:taxon-name-part taxon-name-part-type="infraspecific-rank">subsp.</tp:taxon-name-part><tp:taxon-name-part taxon-name-part-type="subspecies" reg="camposii">camposii</tp:taxon-name-part></tp:taxon-name>, <tp:taxon-name><tp:taxon-name-part taxon-name-part-type="genus" reg="Carex">C.</tp:taxon-name-part><tp:taxon-name-part taxon-name-part-type="species" reg="camposii">camposii</tp:taxon-name-part><tp:taxon-name-part taxon-name-part-type="infraspecific-rank">subsp.</tp:taxon-name-part><tp:taxon-name-part taxon-name-part-type="subspecies" reg="tejedensis">tejedensis</tp:taxon-name-part></tp:taxon-name> R. Sánchez-Villegas, M.Escudero &amp; Luceño, <italic><tp:taxon-name><tp:taxon-name-part taxon-name-part-type="genus" reg="Carex">C.</tp:taxon-name-part><tp:taxon-name-part taxon-name-part-type="species" reg="caudata">caudata</tp:taxon-name-part></tp:taxon-name></italic> (Kük.) Pereda &amp; Laínz, <italic><tp:taxon-name><tp:taxon-name-part taxon-name-part-type="genus" reg="Carex">C.</tp:taxon-name-part><tp:taxon-name-part taxon-name-part-type="species" reg="durieui">durieui</tp:taxon-name-part></tp:taxon-name></italic> Steud. &amp; Kunze, <italic><tp:taxon-name><tp:taxon-name-part taxon-name-part-type="genus" reg="Carex">C.</tp:taxon-name-part><tp:taxon-name-part taxon-name-part-type="species" reg="furva">furva</tp:taxon-name-part></tp:taxon-name></italic> Webb, <italic><tp:taxon-name><tp:taxon-name-part taxon-name-part-type="genus" reg="Carex">C.</tp:taxon-name-part><tp:taxon-name-part taxon-name-part-type="species" reg="lainzii">lainzii</tp:taxon-name-part></tp:taxon-name></italic> Luceño, E.Rico &amp; T.Romero, <italic><tp:taxon-name><tp:taxon-name-part taxon-name-part-type="genus" reg="Carex">C.</tp:taxon-name-part><tp:taxon-name-part taxon-name-part-type="species" reg="lucennoiberica">lucennoiberica</tp:taxon-name-part></tp:taxon-name></italic> Maguilla &amp; M. Escudero, <italic><tp:taxon-name><tp:taxon-name-part taxon-name-part-type="genus" reg="Carex">C.</tp:taxon-name-part><tp:taxon-name-part taxon-name-part-type="species" reg="nevadensis">nevadensis</tp:taxon-name-part></tp:taxon-name></italic> Boiss. &amp; Reut., <italic><tp:taxon-name><tp:taxon-name-part taxon-name-part-type="genus" reg="Carex">C.</tp:taxon-name-part><tp:taxon-name-part taxon-name-part-type="species" reg="quixotiana">quixotiana</tp:taxon-name-part></tp:taxon-name></italic>, <tp:taxon-name><tp:taxon-name-part taxon-name-part-type="genus" reg="Carex">C.</tp:taxon-name-part><tp:taxon-name-part taxon-name-part-type="species" reg="reuteriana">reuteriana</tp:taxon-name-part><tp:taxon-name-part taxon-name-part-type="infraspecific-rank">ssp.</tp:taxon-name-part><tp:taxon-name-part taxon-name-part-type="subspecies" reg="reuteriana">reuteriana</tp:taxon-name-part></tp:taxon-name> and <italic><tp:taxon-name><tp:taxon-name-part taxon-name-part-type="genus" reg="Carex">C.</tp:taxon-name-part><tp:taxon-name-part taxon-name-part-type="species" reg="rorulenta">rorulenta</tp:taxon-name-part></tp:taxon-name></italic> Porta). However, this may appear as a relatively small number of endemics in proportion to the total number of <italic><tp:taxon-name><tp:taxon-name-part taxon-name-part-type="genus" reg="Carex">Carex</tp:taxon-name-part></tp:taxon-name></italic> Iberian native taxa (108; Luceño et al. unpublished data), especially when compared with other species-rich genera (e.g., <italic><tp:taxon-name><tp:taxon-name-part taxon-name-part-type="genus" reg="Alchemilla">Alchemilla</tp:taxon-name-part></tp:taxon-name></italic>, <italic><tp:taxon-name><tp:taxon-name-part taxon-name-part-type="genus" reg="Armeria">Armeria</tp:taxon-name-part></tp:taxon-name></italic>, <italic><tp:taxon-name><tp:taxon-name-part taxon-name-part-type="genus" reg="Centaurea">Centaurea</tp:taxon-name-part></tp:taxon-name></italic>, <italic><tp:taxon-name><tp:taxon-name-part taxon-name-part-type="genus" reg="Limonium">Limonium</tp:taxon-name-part></tp:taxon-name></italic>, <italic><tp:taxon-name><tp:taxon-name-part taxon-name-part-type="genus" reg="Teucrium">Teucrium</tp:taxon-name-part></tp:taxon-name></italic>) with much larger numbers of Iberian endemics (&gt;40 each; <xref ref-type="bibr" rid="B1">Aedo et al. 2017</xref>; <xref ref-type="bibr" rid="B8">Buira et al. 2020</xref>). This highlights the novelty of the description of an additional Iberian endemic in <italic><tp:taxon-name><tp:taxon-name-part taxon-name-part-type="genus" reg="Carex">Carex</tp:taxon-name-part></tp:taxon-name></italic>. Indeed, <italic><tp:taxon-name><tp:taxon-name-part taxon-name-part-type="genus" reg="Carex">C.</tp:taxon-name-part><tp:taxon-name-part taxon-name-part-type="species" reg="quixotiana">quixotiana</tp:taxon-name-part></tp:taxon-name></italic>, with a highly restricted distribution in southern-central Spain, would be the first Iberian endemic species belonging to sect. <tp:taxon-name><tp:taxon-name-part taxon-name-part-type="genus" reg="Carex"/><tp:taxon-name-part taxon-name-part-type="section" reg="Phacocystis">Phacocystis</tp:taxon-name-part></tp:taxon-name>, although one subspecies (<tp:taxon-name><tp:taxon-name-part taxon-name-part-type="genus" reg="Carex">C.</tp:taxon-name-part><tp:taxon-name-part taxon-name-part-type="species" reg="reuteriana">reuteriana</tp:taxon-name-part><tp:taxon-name-part taxon-name-part-type="infraspecific-rank">ssp.</tp:taxon-name-part><tp:taxon-name-part taxon-name-part-type="subspecies" reg="reuteriana">reuteriana</tp:taxon-name-part></tp:taxon-name>) is also endemic to C-NW parts of the Iberian Peninsula. Other species of sect. <tp:taxon-name><tp:taxon-name-part taxon-name-part-type="genus" reg="Carex"/><tp:taxon-name-part taxon-name-part-type="section" reg="Phacocystis">Phacocystis</tp:taxon-name-part></tp:taxon-name> with limited distribution range in the Mediterranean basin are <tp:taxon-name><tp:taxon-name-part taxon-name-part-type="genus" reg="Carex">C.</tp:taxon-name-part><tp:taxon-name-part taxon-name-part-type="species" reg="reuteriana">reuteriana</tp:taxon-name-part><tp:taxon-name-part taxon-name-part-type="infraspecific-rank">ssp.</tp:taxon-name-part><tp:taxon-name-part taxon-name-part-type="subspecies" reg="mauritanica">mauritanica</tp:taxon-name-part></tp:taxon-name> (S Iberian Peninsula-NW Africa), <tp:taxon-name><tp:taxon-name-part taxon-name-part-type="genus" reg="Carex">C.</tp:taxon-name-part><tp:taxon-name-part taxon-name-part-type="species" reg="nigra">nigra</tp:taxon-name-part><tp:taxon-name-part taxon-name-part-type="infraspecific-rank">ssp.</tp:taxon-name-part><tp:taxon-name-part taxon-name-part-type="subspecies" reg="intricata">intricata</tp:taxon-name-part></tp:taxon-name> (Western Mediterranean mountains), and <italic><tp:taxon-name><tp:taxon-name-part taxon-name-part-type="genus" reg="Carex">C.</tp:taxon-name-part><tp:taxon-name-part taxon-name-part-type="species" reg="panormitana">panormitana</tp:taxon-name-part></tp:taxon-name></italic> Guss. (Sicily, Sardinia and Tunisia).</p><p>As explained above, known populations of <italic><tp:taxon-name><tp:taxon-name-part taxon-name-part-type="genus" reg="Carex">C.</tp:taxon-name-part><tp:taxon-name-part taxon-name-part-type="species" reg="quixotiana">quixotiana</tp:taxon-name-part></tp:taxon-name></italic> are mostly located in La Mancha limits, in Sierra Madrona and, to a lesser extent, southern Montes de Toledo. Sierra Madrona is one of the secondary mountain ranges within the larger Sierra Morena range, which stretches for about 450 kms from W to E across the S Iberian Peninsula, separating the southern half of the Central Plateau from the Guadalquivir Valley. Sierra Madrona runs almost in parallel (NW–SE) along the northern side of the main range for about 80 kms. It includes the highest altitudes of all Sierra Morena (Bañuela peak, 1332 m). As the whole Sierra Morena, it is mainly composed by old Paleozoic siliceous rocks, especially quartzites. On the other hand, Montes de Toledo is a mountain range entirely belonging to the southern half of the Central Plateau, separating the Tajo and Guadiana River basins. It stretches for about 350 kms from E to W and is composed by quartzite ridges of relatively uniform elevation, around 1400 m, and a generally eroded relief (Muñoz Jiménez 1976). The immediate foothill landscapes are highly anthropised, with the vast majority of La Mancha dedicated to non-irrigated crops, mostly cereal (wheat, barley and oat), and vineyards.</p><p>Sierra Madrona is currently protected as a natural park established in 2011 (Valle de Alcudia and Sierra Madrona). Several restricted plant endemics from Sierra Morena are found in this range and its surroundings (i.e., <italic><tp:taxon-name><tp:taxon-name-part taxon-name-part-type="genus" reg="Armeria">Armeria</tp:taxon-name-part><tp:taxon-name-part taxon-name-part-type="species" reg="pauana">pauana</tp:taxon-name-part></tp:taxon-name></italic> (Bernis) Nieto Fel., <italic><tp:taxon-name><tp:taxon-name-part taxon-name-part-type="genus" reg="Coincya">Coincya</tp:taxon-name-part><tp:taxon-name-part taxon-name-part-type="species" reg="longirostra">longirostra</tp:taxon-name-part></tp:taxon-name></italic> (Boiss.) Greuter and Burdet; <xref ref-type="bibr" rid="B20">García Río 2004</xref>). It also includes many different habitats protected at European level (Directive “Habitats” 92/43/CEE; see <xref ref-type="bibr" rid="B20">García Río 2004</xref>, <xref ref-type="bibr" rid="B21">2007</xref>), including some considered of high conservation priority. <italic><tp:taxon-name><tp:taxon-name-part taxon-name-part-type="genus" reg="Carex">Carex</tp:taxon-name-part><tp:taxon-name-part taxon-name-part-type="species" reg="quixotiana">quixotiana</tp:taxon-name-part></tp:taxon-name></italic> habitats in Sierra Madrona, although included in a protected area, are not free of threats, so their biodiversity has been considered as highly valuable and sensitive (<xref ref-type="bibr" rid="B21">García Río 2007</xref>). They include populations of other endangered and protected plant species at regional (e.g., <italic><tp:taxon-name><tp:taxon-name-part taxon-name-part-type="genus" reg="Erica">Erica</tp:taxon-name-part><tp:taxon-name-part taxon-name-part-type="species" reg="tetralix">tetralix</tp:taxon-name-part></tp:taxon-name></italic> L., <italic><tp:taxon-name><tp:taxon-name-part taxon-name-part-type="genus" reg="Drosera">Drosera</tp:taxon-name-part><tp:taxon-name-part taxon-name-part-type="species" reg="rotundifolia">rotundifolia</tp:taxon-name-part></tp:taxon-name></italic> L.) or even at national level (e.g., <italic><tp:taxon-name><tp:taxon-name-part taxon-name-part-type="genus" reg="Myrica">Myrica</tp:taxon-name-part><tp:taxon-name-part taxon-name-part-type="species" reg="gale">gale</tp:taxon-name-part></tp:taxon-name></italic> L., <italic>Narcissus muñozii-garmendiae</italic> Fern.Casas).</p><p>The other known populations of <italic><tp:taxon-name><tp:taxon-name-part taxon-name-part-type="genus" reg="Carex">C.</tp:taxon-name-part><tp:taxon-name-part taxon-name-part-type="species" reg="quixotiana">quixotiana</tp:taxon-name-part></tp:taxon-name></italic> occur mostly in rivers and creeks in the southern foothills of Montes de Toledo in W Ciudad Real province. These populations are located within or close to remarkable habitats, such as relictual peatbogs (e.g., <tp:taxon-name>Bonales</tp:taxon-name> de Puebla de Don Rodrigo) and birch forests (e.g., Abedular de Ríofrío), which are on protected land and considered to be of extraordinary conservation value. In addition, <italic><tp:taxon-name><tp:taxon-name-part taxon-name-part-type="genus" reg="Carex">C.</tp:taxon-name-part><tp:taxon-name-part taxon-name-part-type="species" reg="quixotiana">quixotiana</tp:taxon-name-part></tp:taxon-name></italic> marginally reaches NE Jaén province in Sierra Quintana, a small southern subrange of Sierra Madrona province (<xref ref-type="bibr" rid="B9">Cano-Carmona and Valle-Tendero 1996</xref>), which separates Castilla-La Mancha from Andalucía (Fig. <xref ref-type="fig" rid="F1">1</xref>). Sierra Madrona and Montes de Toledo are considered biogeographically close (<xref ref-type="bibr" rid="B21">García Río 2007</xref>). Interestingly, <tp:taxon-name><tp:taxon-name-part taxon-name-part-type="genus" reg="Carex">C.</tp:taxon-name-part><tp:taxon-name-part taxon-name-part-type="species" reg="reuteriana">reuteriana</tp:taxon-name-part><tp:taxon-name-part taxon-name-part-type="infraspecific-rank">subsp.</tp:taxon-name-part><tp:taxon-name-part taxon-name-part-type="subspecies" reg="reuteriana">reuteriana</tp:taxon-name-part></tp:taxon-name> occurs in northern parts of Montes de Toledo, whereas <tp:taxon-name><tp:taxon-name-part taxon-name-part-type="genus" reg="Carex">C.</tp:taxon-name-part><tp:taxon-name-part taxon-name-part-type="species" reg="reuteriana">reuteriana</tp:taxon-name-part><tp:taxon-name-part taxon-name-part-type="infraspecific-rank">subsp.</tp:taxon-name-part><tp:taxon-name-part taxon-name-part-type="subspecies" reg="mauritanica">mauritanica</tp:taxon-name-part></tp:taxon-name> is widespread in the main Sierra Morena range, therefore flanking <tp:taxon-name><tp:taxon-name-part taxon-name-part-type="genus" reg="Carex">C.</tp:taxon-name-part><tp:taxon-name-part taxon-name-part-type="species" reg="quixotiana">quixotiana</tp:taxon-name-part></tp:taxon-name>'s distribution (<xref ref-type="bibr" rid="B37">Luceño and Jiménez-Mejías 2008</xref>; see maps in <xref ref-type="bibr" rid="B5">Benítez-Benítez et al. 2018</xref>). It would be interesting to precisely delimit these species’ range and to explore potential contact zones in detail in order to investigate the possible co-occurrence and/or hybridisation processes.</p></tp:treatment-sec><tp:treatment-sec><!--Section generated to contain objects referenced in tp:taxon-treatment.--><supplementary-material xmlns:xlink="http://www.w3.org/1999/xlink" id="S1" position="float" orientation="portrait" xlink:type="simple"><object-id content-type="doi" xlink:type="simple">10.3897/phytokeys.221.99234.suppl1</object-id><object-id content-type="zenodo_dep_id" xlink:type="simple">7740097</object-id><object-id content-type="arpha" xlink:type="simple">29CF52D8-D8A1-581B-BD04-34FCCA01FCB1</object-id><label>Supplementary material 1</label><caption><p>List of studied material of <italic><tp:taxon-name><tp:taxon-name-part taxon-name-part-type="genus" reg="Carex">C.</tp:taxon-name-part><tp:taxon-name-part taxon-name-part-type="species" reg="quixotiana">quixotiana</tp:taxon-name-part></tp:taxon-name></italic>, including the 16 known populations highlighted in red</p></caption><statement content-type="dataType"><label>Data type</label><p>occurrence data (excel document)</p></statement><media xlink:href="phytokeys-221-161_article-99234__-s001.xlsx" mimetype="application" mime-subtype="vnd.openxmlformats-officedocument.spreadsheetml.sheet" position="float" orientation="portrait" xlink:type="simple" id="oo_824891.xlsx"><uri content-type="original_file" xlink:type="simple">https://binary.pensoft.net/file/824891</uri></media><permissions><license xlink:type="simple"><license-p>This dataset is made available under the Open Database License (http://opendatacommons.org/licenses/odbl/1.0/). The Open Database License (ODbL) is a license agreement intended to allow users to freely share, modify, and use this Dataset while maintaining this same freedom for others, provided that the original source and author(s) are credited.</license-p></license></permissions><attrib specific-use="authors">Carmen Benítez-Benítez, Pedro Jiménez-Mejías, Modesto Luceño, Santiago Martín-Bravo</attrib></supplementary-material><fig id="F1" position="float" orientation="portrait"><object-id xmlns:xlink="http://www.w3.org/1999/xlink" content-type="doi" xlink:type="simple">10.3897/phytokeys.221.99234.figure1</object-id><object-id xmlns:xlink="http://www.w3.org/1999/xlink" content-type="arpha" xlink:type="simple">41DB3F25-51D2-5B6D-BADE-9BAEE431F844</object-id><label>Figure 1.</label><caption><p>Distribution map representing the studied populations of <italic><tp:taxon-name><tp:taxon-name-part taxon-name-part-type="genus" reg="Carex">Carex</tp:taxon-name-part><tp:taxon-name-part taxon-name-part-type="species" reg="quixotiana">quixotiana</tp:taxon-name-part></tp:taxon-name></italic>.</p></caption><graphic xmlns:xlink="http://www.w3.org/1999/xlink" xlink:href="phytokeys-221-161_article-99234__-g001.jpg" position="float" orientation="portrait" xlink:type="simple" id="oo_824886.jpg"><uri content-type="original_file" xlink:type="simple">https://binary.pensoft.net/fig/824886</uri></graphic></fig><fig id="F2" position="float" orientation="portrait"><object-id xmlns:xlink="http://www.w3.org/1999/xlink" content-type="doi" xlink:type="simple">10.3897/phytokeys.221.99234.figure2</object-id><object-id xmlns:xlink="http://www.w3.org/1999/xlink" content-type="arpha" xlink:type="simple">6BC7C249-699C-5884-8FF1-4399CAB7C2D4</object-id><label>Figure 2.</label><caption><p>Representative photos of <italic><tp:taxon-name><tp:taxon-name-part taxon-name-part-type="genus" reg="Carex">Carex</tp:taxon-name-part><tp:taxon-name-part taxon-name-part-type="species" reg="quixotiana">quixotiana</tp:taxon-name-part></tp:taxon-name></italic><bold>A</bold> habitat (riparian forest with <italic><tp:taxon-name><tp:taxon-name-part taxon-name-part-type="genus" reg="Alnus">Alnus</tp:taxon-name-part><tp:taxon-name-part taxon-name-part-type="species" reg="lusitanica">lusitanica</tp:taxon-name-part></tp:taxon-name></italic> and <italic><tp:taxon-name><tp:taxon-name-part taxon-name-part-type="genus" reg="Fraxinus">Fraxinus</tp:taxon-name-part><tp:taxon-name-part taxon-name-part-type="species" reg="angustifolia">angustifolia</tp:taxon-name-part></tp:taxon-name></italic>: Ciudad Real, Solana del Pino, Robledillo River; 57SMB17, UPOS-8924; <italic><tp:taxon-name><tp:taxon-name-part taxon-name-part-type="genus" reg="Carex">C.</tp:taxon-name-part><tp:taxon-name-part taxon-name-part-type="species" reg="quixotiana">quixotiana</tp:taxon-name-part></tp:taxon-name></italic> plants are in the lower right corner) <bold>B</bold> habitat (stream in <italic><tp:taxon-name><tp:taxon-name-part taxon-name-part-type="genus" reg="Quercus">Quercus</tp:taxon-name-part><tp:taxon-name-part taxon-name-part-type="species" reg="pyrenaica">pyrenaica</tp:taxon-name-part></tp:taxon-name></italic> open forest: Ciudad Real, between El Viso del Marqués and San Lorenzo de Calatrava; 8CBB18, UPOS-16897; <italic><tp:taxon-name><tp:taxon-name-part taxon-name-part-type="genus" reg="Carex">C.</tp:taxon-name-part><tp:taxon-name-part taxon-name-part-type="species" reg="quixotiana">quixotiana</tp:taxon-name-part></tp:taxon-name></italic> are the tussocks along the stream) <bold>C</bold> inflorescence <bold>D, E</bold> detail of terminal male and lateral androgynous spikes <bold>F</bold> detail of lateral female spikes and utricles (Ciudad Real, Fuencaliente, Minas del Horcajo, 54SMB17, UPOS-8922).</p></caption><graphic xmlns:xlink="http://www.w3.org/1999/xlink" xlink:href="phytokeys-221-161_article-99234__-g002.jpg" position="float" orientation="portrait" xlink:type="simple" id="oo_824887.jpg"><uri content-type="original_file" xlink:type="simple">https://binary.pensoft.net/fig/824887</uri></graphic></fig></tp:treatment-sec><ref-list><ref id="B23"><mixed-citation xmlns:xlink="http://www.w3.org/1999/xlink" xlink:type="simple">IUCN (<year>2017</year>) <source>Guidelines for using the IUCN Red List Categories and Criteria (Vol. 13). Standards and Petitions Subcommittee.</source><publisher-name>Species Survival Commission</publisher-name>, <publisher-loc>Gland, Switzerland &amp; Cambridge, UK</publisher-loc>, <size units="page">108 pp</size>. <ext-link xlink:href="10.2305/IUCN.CH.2016.RLE.3.en" ext-link-type="doi" xlink:type="simple">https://doi.org/10.2305/IUCN.CH.2016.RLE.3.en</ext-link></mixed-citation></ref><ref id="B21"><mixed-citation xmlns:xlink="http://www.w3.org/1999/xlink" xlink:type="simple"><person-group><name name-style="western"><surname>García Río</surname><given-names>R</given-names></name></person-group> (<year>2007</year>) <article-title>Flora y vegetación de interés conservacionista de Sierra Madrona y su entorno (Ciudad Real, Sierra Morena, España).</article-title><source>Ecosistemas</source><volume>16</volume>(<issue>1</issue>): <fpage>97</fpage>–<lpage>111</lpage>.</mixed-citation></ref><ref id="B12"><mixed-citation xmlns:xlink="http://www.w3.org/1999/xlink" xlink:type="simple"><person-group><name name-style="western"><surname>de Cervantes</surname><given-names>M</given-names></name></person-group> (<year>1605</year>) El ingenioso hidalgo Don Quijote de la Mancha. Juan de la Cuesta (Ed.), Madrid, España.</mixed-citation></ref><ref id="B13"><mixed-citation xmlns:xlink="http://www.w3.org/1999/xlink" xlink:type="simple"><person-group><name name-style="western"><surname>de Cervantes</surname><given-names>M</given-names></name></person-group> (<year>1615</year>) Segunda parte del ingenioso hidalgo Don Quijote de la Mancha. Juan de la Cuesta (Ed.), Madrid, España.</mixed-citation></ref><ref id="B20"><mixed-citation xmlns:xlink="http://www.w3.org/1999/xlink" xlink:type="simple"><person-group><name name-style="western"><surname>García Río</surname><given-names>R</given-names></name></person-group> (<year>2004</year>) <article-title>Flora vascular de Sierra Madrona y su entorno (Sierra Morena, Ciudad Real, España).</article-title><source>Ecología</source><volume>18</volume>: <fpage>147</fpage>–<lpage>214</lpage>.</mixed-citation></ref><ref id="B39"><mixed-citation xmlns:xlink="http://www.w3.org/1999/xlink" xlink:type="simple"><person-group><name name-style="western"><surname>Martín Blanco</surname><given-names>CJ</given-names></name><name name-style="western"><surname>Carrasco</surname><given-names>MA</given-names></name></person-group> (<year>2005</year>) Catálogo de la flora vascular de la provincia de Ciudad Real. Monografías de la Asociación de Herbarios Ibero-Macaronésicos (Vol. 1), 581 pp.</mixed-citation></ref><ref id="B17"><mixed-citation xmlns:xlink="http://www.w3.org/1999/xlink" xlink:type="simple"><person-group><name name-style="western"><surname>Fernández García-Rojo</surname><given-names>C</given-names></name></person-group> (<year>2015</year>) <article-title>Aportación a la flora vascular en el tramo oriental y en el este del tramo central de Sierra Morena y estribaciones (Ciudad Real, Centro-Sur de la Península Ibérica). Años 1990–2015.</article-title><source>Blancoana</source><volume>24</volume>: <fpage>1</fpage>–<lpage>181</lpage>.</mixed-citation></ref><ref id="B18"><mixed-citation xmlns:xlink="http://www.w3.org/1999/xlink" xlink:type="simple"><person-group><name name-style="western"><surname>Fernández García-Rojo</surname><given-names>C</given-names></name><name name-style="western"><surname>Salazar Mendías</surname><given-names>C</given-names></name></person-group> (<year>2019</year>) <article-title>Actualización del catálogo florístico de Sierra Morena oriental (centro-sur de la Península Ibérica, España).</article-title><source>Acta Botanica Malacitana</source><volume>44</volume>: <fpage>109</fpage>–<lpage>112</lpage>. <ext-link xlink:href="10.24310/abm.v44i0.5399" ext-link-type="doi" xlink:type="simple">https://doi.org/10.24310/abm.v44i0.5399</ext-link></mixed-citation></ref><ref id="B19"><mixed-citation xmlns:xlink="http://www.w3.org/1999/xlink" xlink:type="simple"><person-group><name name-style="western"><surname>García Río</surname><given-names>R</given-names></name></person-group> (<year>1999</year>) <article-title>Aportaciones a la flora de Sierra Morena (Ciudad Real, España).</article-title><source>Botanica Complutensis</source><volume>23</volume>: <fpage>115</fpage>–<lpage>132</lpage>. <ext-link xlink:href="https://revistas.ucm.es/index.php/BOCM/article/view/BOCM9999110115A" ext-link-type="uri" xlink:type="simple">https://revistas.ucm.es/index.php/BOCM/article/view/BOCM9999110115A</ext-link></mixed-citation></ref><ref id="B37"><mixed-citation xmlns:xlink="http://www.w3.org/1999/xlink" xlink:type="simple"><person-group><name name-style="western"><surname>Luceño</surname><given-names>M</given-names></name><name name-style="western"><surname>Jiménez-Mejías</surname><given-names>P</given-names></name></person-group> (<year>2008</year>) <article-title><tp:taxon-name><tp:taxon-name-part taxon-name-part-type="genus">Carex</tp:taxon-name-part><tp:taxon-name-part taxon-name-part-type="infraspecific-rank">sect.</tp:taxon-name-part><tp:taxon-name-part taxon-name-part-type="section">Phacocystis</tp:taxon-name-part></tp:taxon-name> Dumort.</article-title> In: <person-group><name name-style="western"><surname>Castroviejo</surname><given-names>S</given-names></name><name name-style="western"><surname>Luceño</surname><given-names>M</given-names></name><name name-style="western"><surname>Galán</surname><given-names>A</given-names></name><name name-style="western"><surname>Mejías</surname><given-names>PJ</given-names></name><name name-style="western"><surname>Cabezas</surname><given-names>F</given-names></name><name name-style="western"><surname>Medina</surname><given-names>L</given-names></name></person-group> (<role>Eds</role>) <issue-title>Flora Iberica (Vol.</issue-title><source>18). Plantas vasculares de la Península Ibérica e Islas Baleares. <tp:taxon-name><tp:taxon-name-part taxon-name-part-type="genus">Cyperaceae</tp:taxon-name-part></tp:taxon-name>. Real Jardín Botánico (CSIC), Madrid</source>, <fpage>237</fpage>–<lpage>246</lpage>.</mixed-citation></ref><ref id="B36"><mixed-citation xmlns:xlink="http://www.w3.org/1999/xlink" xlink:type="simple"><person-group><name name-style="western"><surname>Luceño</surname><given-names>M</given-names></name><name name-style="western"><surname>Aedo</surname><given-names>C</given-names></name></person-group> (<year>1994</year>) <article-title>Taxonomic revision of the Iberian species of <tp:taxon-name><tp:taxon-name-part taxon-name-part-type="genus">Carex</tp:taxon-name-part><tp:taxon-name-part taxon-name-part-type="authority">L.</tp:taxon-name-part><tp:taxon-name-part taxon-name-part-type="infraspecific-rank">section</tp:taxon-name-part><tp:taxon-name-part taxon-name-part-type="section">Phacocystis</tp:taxon-name-part></tp:taxon-name> Dumort. (<tp:taxon-name><tp:taxon-name-part taxon-name-part-type="genus">Cyperaceae</tp:taxon-name-part></tp:taxon-name>).</article-title><source>Botanical Journal of the Linnean Society</source><volume>113</volume>: <fpage>183</fpage>–<lpage>214</lpage>. <ext-link xlink:href="10.1111/j.1095-8339.1994.tb01931.x" ext-link-type="doi" xlink:type="simple">https://doi.org/10.1111/j.1095-8339.1994.tb01931.x</ext-link></mixed-citation></ref><ref id="B1"><mixed-citation xmlns:xlink="http://www.w3.org/1999/xlink" xlink:type="simple"><person-group><name name-style="western"><surname>Aedo</surname><given-names>C</given-names></name><name name-style="western"><surname>Buira</surname><given-names>A</given-names></name><name name-style="western"><surname>Medina</surname><given-names>L</given-names></name><name name-style="western"><surname>Fernández-Albert</surname><given-names>M</given-names></name></person-group> (<year>2017</year>) The Iberian Vascular Flora: richness, endemicity and distribution patterns. In: Loidi J (Ed.) The Vegetation of the Iberian Peninsula. Plant and Vegetation (Vol. 12). Springer, Cham. <ext-link xlink:href="10.1007/978-3-319-54784-8_4" ext-link-type="doi" xlink:type="simple">https://doi.org/10.1007/978-3-319-54784-8_4</ext-link></mixed-citation></ref><ref id="B8"><mixed-citation xmlns:xlink="http://www.w3.org/1999/xlink" xlink:type="simple"><person-group><name name-style="western"><surname>Buira</surname><given-names>A</given-names></name><name name-style="western"><surname>Cabezas</surname><given-names>F</given-names></name><name name-style="western"><surname>Aedo</surname><given-names>C</given-names></name></person-group> (<year>2020</year>) <article-title>Disentangling ecological traits related to plant endemism, rarity and conservation status in the Iberian Peninsula.</article-title><source>Biodiversity and Conservation</source><volume>29</volume>(<issue>6</issue>): <fpage>1937</fpage>–<lpage>1958</lpage>. <ext-link xlink:href="10.1007/s10531-020-01957-z" ext-link-type="doi" xlink:type="simple">https://doi.org/10.1007/s10531-020-01957-z</ext-link></mixed-citation></ref><ref id="B9"><mixed-citation xmlns:xlink="http://www.w3.org/1999/xlink" xlink:type="simple"><person-group><name name-style="western"><surname>Cano-Carmona</surname><given-names>E</given-names></name><name name-style="western"><surname>Valle-Tendero</surname><given-names>F</given-names></name></person-group> (<year>1996</year>) <article-title>Catalogo florístico de Sierra Quintana: Sierra morena (Andújar-Jaén).</article-title><source>Monografías del Real Jardín Botánico de Córdoba</source><volume>4</volume>: <fpage>5</fpage>–<lpage>73</lpage>.</mixed-citation></ref><ref id="B5"><mixed-citation xmlns:xlink="http://www.w3.org/1999/xlink" xlink:type="simple"><person-group><name name-style="western"><surname>Benítez‐Benítez</surname><given-names>C</given-names></name><name name-style="western"><surname>Escudero</surname><given-names>M</given-names></name><name name-style="western"><surname>Rodríguez‐Sánchez</surname><given-names>F</given-names></name><name name-style="western"><surname>Martín‐Bravo</surname><given-names>S</given-names></name><name name-style="western"><surname>Jiménez‐Mejías</surname><given-names>P</given-names></name></person-group> (<year>2018</year>) <article-title>Pliocene Pleistocene ecological niche evolution shapes the phylogeography of a Mediterranean plant group.</article-title><source>Molecular Ecology</source><volume>27</volume>(<issue>7</issue>): <fpage>1696</fpage>–<lpage>1713</lpage>. <ext-link xlink:href="10.1111/mec.14567" ext-link-type="doi" xlink:type="simple">https://doi.org/10.1111/mec.14567</ext-link></mixed-citation></ref></ref-list></tp:taxon-treatment>
