# Supplementary material for: ﻿Carexquixotiana (Cyperaceae), a new Iberian endemic from Don Quixote’s land (La Mancha, S Spain)
Source: PhytoKeys. 2023 Mar 14;221:161–86. doi: 10.3897/phytokeys.221.99234 (PMC10209519; doi:10.3897/phytokeys.221.99234)
Supplement: Supplementary material 1 — List of studied material of C.quixotiana, including the 16 known populations highlighted in red [file phytokeys-221-161_article-99234__-s001.xlsx]

## Sheet: Carex quixotiana material
Species	Country	Locality	Habitat	Latitude	Longitude	Elevation (m)	Herbarium number	Voucher	Collector	Date	Chromosome number (2n)	Observations
Carex quixotiana	Spain	Ciudad Real, Fuencaliente (recreational area, desvio al camping San Isidro)	Grasslands near to stream	38.44906944	-4.327163889	770	UPOSS6935	3SMB13	S. Martín-Bravo & F. García de Leániz	2013-04-27	82	Paratype. Same population as 41SMB17
Carex quixotiana	Spain	Ciudad Real, Fuencaliente (recreational area, Azor stream)	Stream edges in Quercus faginea forests	38.44988889	-4.327833333	733	UPOS8925	41SMB17	S. Martín-Bravo & C. Benítez-Benítez	2017-05-10	82	Holotype
Carex quixotiana	Spain	Ciudad Real, Fuencaliente, Cereceda stream	Understory in Alnus glutinosa forests	38.42363889	-4.297472222	695	UPOS8927	47SMB17	S. Martín-Bravo & C. Benítez-Benítez	2017-05-10	82	Paratype
Carex quixotiana	Spain	Ciudad Real, Fuencaliente, Fuente del Almirez	Puddled meadows in Quercus pyrenaica forests	38.47152778	-4.344888889	800	UPOS8926	48SMB17	S. Martín-Bravo & C. Benítez-Benítez	2017-05-10	-	Paratype
Carex quixotiana	Spain	Ciudad Real, Fuencaliente, Minas del Horcajo, gorge of Nacedero stream	Stream edges with scattered Salix sp.	38.51397222	-4.445750000	729	UPOS8922	54SMB17	S. Martín-Bravo & C. Benítez-Benítez	2017-05-11	-	Paratype
Carex quixotiana	Spain	Ciudad Real, Solana del Pino, Robledillo River (Ctra. de Andújar)	Riverside in riparian forests with Alnus glutinosa and Fraxinus angustifolia	38.41783333	-4.003388889	453	UPOS8924	57SMB17	S. Martín-Bravo & C. Benítez-Benítez	2017-05-11	-	Paratype
Carex quixotiana	Spain	Ciudad Real, Solanilla del Tamaral, gorge of Jandula river (Hoz del Jándula)	Riverside under shadows of Alnus glutinosa	38.39186111	-3.963333333	392	UPOS8923	59SMB17	S. Martín-Bravo & C. Benítez-Benítez	2017-05-11	82, 83	Paratype
Carex quixotiana	Spain	Ciudad Real, Valdemancos de Esteras, Esteras river, under the bridge	Riverside with Fraxinus angustifolia and Salix sp.	38.90733333	-4.794222222	453	UPOS16896	6CBB18	C. Benítez-Benítez & S. Martín-Bravo	2018-05-15	82	Paratype
Carex quixotiana	Spain	Ciudad Real, between Viso del Marqués and San Lorenzo de Calatrava. Venta del Robledo, Ballesteros stream	Riverside in open forest of Quercus pyrenaica and Salix sp.	38.44450000	-3.740444444	872	UPOS16897	8CBB18	C. Benítez-Benítez & S. Martín-Bravo	2018-05-16	-	Paratype
Carex quixotiana	Spain	Ciudad Real, Puebla de Don Rodrigo, Sala del Halconcillo stream	Edges of the stream	39.10527778	-4.744722222	559	UPOS16898	13MSA22	M. Sanz-Arnal, P. García-Moro & P. Jiménez-Mejías	2022-06-15	-	Paratype
Carex quixotiana	Spain	Ciudad Real, Horcajo de los Montes, Chorrera del Horcajo	Edges of the stream	39.36111111	-4.614999999	642	UPOS16899	16MSA22	M. Sanz-Arnal, P. García-Moro & P. Jiménez-Mejías	2022-06-15	-	Paratype
Carex quixotiana	Spain	Ciudad Real, Viso del Marqués, Las Hoces		38.42303569	-3.721722958	780	JAEN914254		C. Fernández García-Rojo	1991-05-16	-	Paratype. Imprecise coordinates.
Carex quixotiana	Spain	Jaén, Andujar, Sierra Quintana, Valmayor River		38.37460677	-4.144817294	570	JAEN855238		E. Cano & C. Fernández García-Rojo	1985-06-27	-	Paratype. Imprecise coordinates.
Carex quixotiana	Spain	Ciudad Real, Mestanza, gorge of Jandula river (Hoz del Jándula)	Edges of the streams in the shades of Alnus glutinosa	38.38516882	-3.973240376	420	SALA89573		R. García Río & J. Barrios Pérez	1996-04-20	-	Paratype. Imprecise coordinates. Same population as 59SMB17
Carex quixotiana	Spain	Ciudad Real, Fuencaliente, Sierra Madrona, shady area of the Ventillas river	Understory in Alnus glutinosa forests	38.48130467	-4.284078638	740	SALA89574		R. García Río	1996-05-26	-	Paratype. Imprecise coordinates. Same population as 41SMB17 (holotype)
Carex quixotiana	Spain	Ciudad Real, Fuencaliente, valley of the Puerto stream	Streams of slow ferruginous waters in Quercus pyrenaica forests	38.47152082	-4.352682855	780	SALA89575		R. García Río	1996-03-14	-	Paratype. Imprecise coordinates. Same population as 41SMB17 (holotype)
Carex quixotiana	Spain	Ciudad Real, Puebla de Don Rodrigo, Sala del Alconcillo stream and valley of Horcajo stream	Edges of the stream	39.10607754	-4.746369841	540	SALA98312		M. Ladero et al.	1997-06-13	-	Paratype. Imprecise coordinates. Same population as 13MSA22
Carex quixotiana	Spain	Ciudad Real, Cabañeros, Chorrera stream	Edges of the stream	39.36012011	-4.625008721	650	MACB45164		H. Sainz, M. Costa & J. Vaquero	1990-06-24	-	Paratype. Imprecise coordinates. Same population as 16MSA22
Carex quixotiana	Spain	Ciudad Real, Puebla de Don Rodrigo, Río Frío mountain range	therophytic grasses near a birch forest	39.08243815	-4.503007649	600	MACB68849		Carrasco, Garrido & Martín-Blanco	1992-05-09	-	Paratype. Imprecise coordinates.
Carex quixotiana	Spain	Ciudad Real, Solana del Pino, valley of Nacedero stream	Streams	38.482505309	-4.169451970	590	MA596319		R. García Río	1997-04-26	-	Paratype. Imprecise coordinates.
Carex quixotiana	Spain	Ciudad Real, Hinojosas, valley of Montoro river, Cervigón	In forests of Alnus glutinosa	38.491048629	-4.215454806	700	MA596320		R. García Río	1997-05-05	-	Paratype. Imprecise coordinates.
Carex quixotiana	Spain	Ciudad Real, Solana del Pino, Robledillo river	In forests of Alnus glutinosa	38.420519079	-4.053900804	500	MA596323		R. García Río	1997-06-29	-	Paratype. Imprecise coordinates. Same population as 57SMB17
Carex quixotiana	Spain	Ciudad Real, Brazatortas, La Garganta, Fuente del Nacedero	In forests of Alnus glutinosa	38.497594859	-4.433439520	780	MA596322		R. García Río	1997-06-08	-	Paratype. Imprecise coordinates. Same as 54SMB17
Carex quixotiana	Spain	Ciudad Real, Almodóvar del Campo, Guadalmez River	In forests of Alnus glutinosa	38.513064049	-4.628724543	510	MA596324		R. García Río	1997-07-04	-	Paratype. Imprecise coordinates.
