# Supplementary material for: ﻿Carexquixotiana (Cyperaceae), a new Iberian endemic from Don Quixote’s land (La Mancha, S Spain)
Source: PhytoKeys. 2023 Mar 14;221:161–86. doi: 10.3897/phytokeys.221.99234 (PMC10209519; doi:10.3897/phytokeys.221.99234)
Supplement: Supplementary material 2 — List of specimens newly sequenced in the present study [file phytokeys-221-161_article-99234__-s002.xlsx]

## Sheet: New sequences samples
Species	Latitude	Longitude	Herbarium	Collector	Voucher	Location	Date	ETS	ITS	rpl32	ycf6
Carex quixotiana SPA-Fuencaliente 8E1CBB17	38.44988889	-4.327833333	UPOS8925	S. Martín-Bravo & C. Benítez-Benítez	41SMB17	Ciudad Real, Fuencaliente (recreational area, Azor stream)	2017-05-10	OQ162261	OQ172971	OQ162284	OQ198976
Carex quixotiana SPA-Cereceda 9E1CBB17	38.42363889	-4.297472222	UPOS8927	S. Martín-Bravo & C. Benítez-Benítez	47SMB17	Ciudad Real, Fuencaliente, Cereceda stream (road detour to cave paintings)	2017-05-10	OQ162259	OQ172969	OQ162281	OQ198973
Carex quixotiana SPA-FuenteAlmirez 10E1CBB17	38.47152778	-4.344888889	UPOS8926	S. Martín-Bravo & C. Benítez-Benítez	48SMB17	Ciudad Real, Fuencaliente, fuente del Almirez	2017-05-10	OQ162262	OQ172972	OQ162285	OQ198977
Carex quixotiana SPA-Horcajo 11E1CBB17	38.51397222	-4.445750000	UPOS8922	S. Martín-Bravo & C. Benítez-Benítez	54SMB17	Ciudad Real, Fuencaliente, garganta del arroyo del Nacedero (Minas del Horcajo)	2017-05-11	OQ162260	OQ172970	OQ162282	OQ198974
Carex quixotiana SPA-Robledillo 12E1CBB17	38.41783333	-4.003388889	UPOS8924	S. Martín-Bravo & C. Benítez-Benítez	57SMB17	Ciudad Real, Solana del Pino, Robledillo river (Andújar road)	2017-05-11	OQ162264	OQ172974	OQ162287	OQ198979
Carex quixotiana SPA-HozJandula 13E1CBB17	38.39186111	-3.963333333	UPOS8923	S. Martín-Bravo & C. Benítez-Benítez	59SMB17	Ciudad Real, Solanilla del Tamaral, Hoz del Jándula	2017-05-11	OQ162263	OQ172973	OQ162286	OQ198978
Carex quixotiana SPA-Esteras 2E14CBB18	38.90733333	-4.794222222	UPOS16896	C. Benítez-Benítez & S. Martín-Bravo	6CBB18	Ciudad Real, Valdemancos de Esteras, Esteras river, under the bridge	2018-05-15	OQ162267	OQ172977	OQ162283	OQ198975
Carex quixotiana SPA-Viso Marques 3E14CBB18	38.44450000	-3.740444444	UPOS16897	C. Benítez-Benítez & S. Martín-Bravo	8CBB18	Ciudad Real, between El Viso del Marqués and San Lorenzo de Calatrava. Venta del Robledo, Ballesteros stream	2018-05-16	OQ162257	OQ172967	OQ162279	OQ198971
Carex quixotiana SPA-Hoces 3E3CBB17	38.42303569	-3.721722958	JAEN914254	C. Fernández García-Rojo		Ciudad Real, Viso del Marqués, Las Hoces		OQ162270	-	-	-
Carex quixotiana SPA-Sierra Quintana 2E3CBB17	38.37460677	-4.144817294	JAEN855238	E. Cano & C. Fernández García-Rojo		Jaén, Andujar, Sierra Quintana, Valmayor river		OQ162271	-	-	-
Carex elata subsp. elata SPA-Cazorla 5E14CBB18	37.96922200	-2.916778000	UPOS14720	C. Benítez-Benítez & S. Martín-Bravo	33CBB18	Jaén, Cazorla, Arroyofrío	2018-05-19	-	OQ172964	OQ162272	-
Carex elata subsp. elata POR-Alentejo 7E14CBB18	37.98276110	-7.652288880	UPOS10476	C. Benítez-Benítez & S. Martín-Bravo	41CBB18	Portugal, Alentejo, between Serpa and Beja, Guadiana river	2018-05-21	-	OQ172963	OQ162288	OQ198980
Carex reuteriana subsp. mauritanica SPA-Cimbarra 6E1CBB17	38.38881944	-3.373622222	UPOS8933	S. Martín-Bravo & C. Benítez-Benítez	61SMB17	Jaén, Aldeaquemada,Cimbarra waterfall	2017-05-12	OQ162256	OQ172966	OQ162274	OQ198966
Carex reuteriana subsp. mauritanica SPA-Badajoz 1E14CBB18	38.18602777	-5.681000000	UPOS10470	C. Benítez-Benítez & S. Martín-Bravo	5CBB18	Badajoz, between Malcocinado and Azuaga, Sotillo river	2018-05-15	OQ162265	OQ172975	OQ162277	OQ198969
Carex reuteriana subsp. mauritanica SPA-Jandula 4E3CBB17	38.15034444	-4.01579722	UPOS8936	C. Benítez-Benítez & V. Ramírez	1CBB17	Jaén, Andújar, Virgen de la Cabeza road, Jándula river, recreational area	2017-05-20	OQ162255	OQ172965	OQ162273	OQ198965
Carex reuteriana subsp. mauritanica POR-Alentejo 6E14CBB18	37.76040000	-7.412686111	UPOS10727	C. Benítez-Benítez & S. Martín-Bravo	36CBB18	Portugal, Alentejo, between Paymogo and Vales Mortos international bridge over Chanza river	2018-05-21	OQ162266	OQ172976	OQ162276	OQ198968
Carex reuteriana subsp. mauritanica SPA-CaGu2	36.88000000	-5.450000000	UPOS7371	P. Jiménez-Mejías	34PJM07	Cádiz, El Gastor, Guadalete river	2007-05-02	OQ162268	-	OQ162275	OQ198967
Carex reuteriana subsp. reuteriana SPA-Cor 1E2CBB17	42.91156309	-9.110260127	JAEN 965008	R.I. Louzán	1E2CBB17	A Coruña, Dumbría, Santa Uxía, Xallas dam	1995-05-14	OQ162269	-	OQ162278	OQ198970
Carex reuteriana subsp. reuteriana POR-BL2	40.10000000	-8.230000000	UPOS7373	M. Escudero	60ME07	Portugal, Beira Litoral, Coimbra, Lousa	2007-04-23	OQ162258	OQ172968	OQ162280	OQ198972
