# Supplementary material for: ﻿Carexquixotiana (Cyperaceae), a new Iberian endemic from Don Quixote’s land (La Mancha, S Spain)
Source: PhytoKeys. 2023 Mar 14;221:161–86. doi: 10.3897/phytokeys.221.99234 (PMC10209519; doi:10.3897/phytokeys.221.99234)
Supplement: Supplementary material 3 — List of studied material, with their accession numbers included, which were previously published by Benítez-Benítez et al. (2021) [file phytokeys-221-161_article-99234__-s003.xlsx]

## Sheet: M&M
Taxa	Authors	code	Country	State_Province_Region_territory	Voucher location	Accession_number_voucher	Collector_number	Collection_date	ITS	ETS	rpl32-trnL(UAG)	ycf6-psbm
Carex aequialta	Kük.
		KOR spm00000320	Korea		SWU	1328668				MN760892
Carex alligata	Boott
		HAW1 WSU 480	USA	Hawaii, Maui, Makawao district, E Maui, Piinaau drainage basin	PTBG	NA	H. Oppenheimer et al.		MW398232	MW431362	MW431616	MW431906
Carex altaica	(Gorodkov) V.I.Krecz.
		ALT2 WSU 1090	Russia	Gorno-Altaisk Autonomous Oblast, Ulagan Pass	NY		TS. Elias et al. 4536		MW398235	MW431366	MW431619	MW431909
Carex angustata	Boott
		CAL spm00000713	USA	California, Butte County	DOV	60603	L. Ahart	2006-07-16	MN761518	MN760929
Carex angustisquama	Franch.
		JAP-HN3 3E2CBB18	Japan	Aomori Prefecture	S	74776			MW398237		MW431621	MW431911
Carex aperta	Boott
		BRC spm00001842	Canada	British Columbia, Kilby rd, Harrison river and Fraser river	UBC	208471	F. Lomer	1994-04-30	MN761632	MN760847
Carex appendiculata	(Trautv. & C.A.Mey.) Kük.
		SAK 7E2CBB18	Russia	Sakhalin region, Iturup Island, Sea of Okhotsk, Slavnaya Bay	NY	2578520	S. Gage 5126	1998-08-06	MW398239	MW431368	MW431623	MW431912
Carex aquatilis var. aquatilis	Wahlenb.
		NOR2 17E8CBB18	Norway	Finnmark			137		MW398241	MW431370	MW431625	MW431914
Carex aquatilis var. minor	Boott
		NOR 4E2CBB18	Norway	Laponia, Sautso Canyon	UPOS	363	M. Luceño & M. Guzmán 6605ML	2005-08-07	MW398246	MW431375	MW431631	MW431920
Carex aquatilis var. substricta	Kük.
		VRG 7E10CBB17	USA	Virginia	NY		T.F.Wieboldt 10292	1999-08-03	MW398247	MW431376	MW431632	MW431921
Carex arcatica	Meinsh.
		CHQ C584	China	Qinghai, Yushu Tibetan Aut. Prefecture, Yushu County	HAL		S. Gebauer et al. SG-CN-021A	2018-07-30		MW431396	MW431652	MW431943
Carex arnottiana	Nees ex Drejer
		SRL1 WSU 1340	Sri Lanka	Horton Plains National Park, Diyagan road	NY		T. Koyama 14083		MW398248			MW431922
Carex augustinowiczii	Meinsh.
		RUS-SAC C229	Russia	Sakhalin, Russian Far East	B	100007445	A.Gizha & L.Motorina s.n.			MW431378	MW431633	MW431923
Carex barbarae	Dewey
		CAL1 8E10CBB17	USA	California, Riverside County	RSA	596543	DL. Banks 1142	1996-08-29	MW398249	MW431379	MW431634	MW431924
Carex baronii	Baker
		MDG1 WSU 1534	Madagascar	Diego-Suarez, Antsiranana, Montagne D'Ambre	K		LL. Gauntier & P. Ranirison LN2471		MW398251		MW431636	MW431926
Carex barrattii	Torr. ex Schwein.
		CNT 23E7CBB18	USA	Connecticut			William 93080201		MW398252	MW431381	MW431637	MW431927
Carex bigelowii subsp. arctisibirica	(Jurtzev) Á. Löve & D. Löve
		WSB 15E4CBB18	Russia	Western Siberia, Yamal	MW	0034886	EG. Byzova & EA. Vakhrameeva	1982-07-18	MW398256	MW431384	MW431641	MW431931
Carex bigelowii subsp. bigelowii	Torr. ex Schwein.
		GRL 14E8CBB18	Greenland	Vestgrønland, Kitaa			T360		MW398254	MW431382	MW431639	MW431929
Carex bigelowii subsp. ensifolia	(Turcz. Ex Gorodkov) Holub
		KAM 7E8CBB17	Russia	Kamchatka region			Zapadnaya & Podyomaya		MW398257		MW431642	MW431932
Carex bigelowii subsp. lugens	(Holm) T.V.Egorova
		ASK 5E7CBB17	USA	Alaska, Iditarod, McGrath	RSA	504124	M. Joan Foote3176A	1974-07-25	MW398259	MW431386	MW431644	MW431934
Carex bigelowii subsp. rigidioides	(Gorodkov) T.V.Egorova
		RUS1 9E4CBB18	Russia	Chita region, Eastern Siberia	MW	0039960	VN. Siplivinsky	1966-08-28	MW398476	MW431554	MW431824
Carex brasiliensis	A.St.-Hil.
		BZS-PR 8E1CBB18	Brazil	Parana	NY	778462			MW398263	MW431389	MW431647	MW431937
Carex brehmeri	Boeckeler
		ECU 11E10CBB17	Ecuador	Tungurahua, Santiago de Pillaro, Llanganates National Park	MO	4837115	E. Narvaez MO-QCNE 479	1999-11-14			MW431882	MW432158
Carex caespititia	Nees
		CHC-YN2 6E11CBB17	China	Yunnan, Zhongdian, Valley North of Napai Hai	E		ACE 442a		MW398267	MW431393	MW431650	MW431941
Carex cespitosa var. cespitosa	L.
		FIN	Finland	Ostrobottnia, Tervola	O		390-Lye		MW398280	MW431406	MW431659	MW431950
Carex cespitosa var. minuta	(Franch.) Kük.
		RUS-KHA WSU 856	Russia	Khabarovskiy territory, Ayano-Mayskiy District, Totta, Chelasin River	WS		S. Kharkevich & T. Buch 974		MW398281		MW431660	MW431951
Carex cinerascens	Kük.
		RUS-PRM 3E10CBB18	Russia	Primorskaya gub. Nikol'sk-Ussur. Usad. v O napravlenieii ot sela Sivakovki	LE	3296	Vasil'ev, P. Volkova & M. Ivanona s.n.	1924-06-20			MW431894
Carex cochranei	Reznicek
		MXC-ME 10E1CBB18	Mexico	State of Mexico, Volcan Iztaccihuati, Zoquiapan experimental station	MICH	1459279	S. Gonzalez & AA. Reznicek 12282		MW398282	MW431407	MW431661	MW431952
Carex confusa	Hamlin, Trans. & Proc.
		CTM 5E1CBB18	New Zealand	Chatham Island	CHR	403193					MW431664
Carex coriacea	Hamlin, Trans. & Proc.
		NZS2 11E1CBB18	New Zealand	Mount Cook	CHR	255251	H. Wilson951	/02/1969			MW431893	MW432169
Carex cremostachys	Franch.
		CHC spm00005697	China	Yunnan, Dêqên Zang Aut. Prefecture, Zhongdian County, Wengshui river gorge.	E	52555	Forestry Commission 218	1995-09-13	MN762049	MN760919
Carex crinita var. crinita	Lam.
		MIS 17E1CBB19	USA	Missouri, Stoddard County	MO	4856345				MW431410	MW431665	MW431955
Carex cuchumatanensis	Standl. & Steyerm.
		GUA2_13E1CBB18	Guatemala	Huehuetenango	MICH	1132565			MW398285	MW431411	MW431666	MW431956
Carex curvicollis	Franch. & Sav.
		JAP WSU 1184	Japan	Ibaraki Prefecture, Takahagi-shi, Shimokimida	A		K. Yonekura & T. Fukuda 96145	1996-04-29		MW431397
Carex dacica	Heuff.
		GER	Germany	Seetaler Alps, Rothaide	GJO				MW398287	MW431413	MW431668	MW431958
Carex darwinii	Boott
		CLS-MG 1E9CBB17	Chile	Tierra del Fuego, Condor river			142019		MW398291	MW431415	MW431670	MW431961
Carex decidua	Boott
		AGS-TF 2E9CBB17	Argentina	Tierra del Fuego, Río Grande	UPOS	4283	S.Martín-Bravo, P.Vargas, M.González & M.Luceño 50SMB10	2010-01-17	MW398294	MW431417	MW431672	MW431963
Carex dimorpholepis	Steud.
		CHS-HE WSU 1191	China	Henan Province, Neixiang Xian	A		DE. Boufford et al. 26447		MW398298		MW431674	MW431965
Carex dives	Holm
		BRC 2E7CBB17	Canada	British Columbia, eastern Terrace	NY		Calder et al. 13093	1954-07-16	MW398242	MW431372	MW431627	MW431916
Carex doenitzii var. doenitzii	Boeckeler
		JAP-HN1 WSU 956	Japan	Honshu, Aomori Prefecture, Aomori-shi, Mount Hakkoda	TUS		K. Yonekura et al. 4032			MW431419	MW431676	MW431967
Carex drukyulensis	(Noltie) Jim.Mejías & Noltie
		EHM-BH	Bhutan	NA	E	257027			MW398301	MW431421	MW431678	MW431969
Carex elata subsp. elata	All.
		SPA-SP 12E8CBB17	Spain	Palencia, Cordovilla la Real, Pisuerga river	30TUM	9559		1987	MW398304	MW431422	MW431680	MW431972
Carex elata subsp. omskiana	(Meinsh.) Jalas
		FIN 14E8CBB17	Finland				Taavetti 560e		MW398308	MW431426	MW431684	MW431976
Carex eleusinoides	Turcz. Ex Kunth
		ASK 22E7CBB18	USA	Alaska			Zika 13831		MW398311	MW431429	MW431687	MW431979
Carex emoryi	Dewey
		TEX 19E10CBB17	USA	Texas, El Paso County, Vinton	RSA	628500	R. D. Worthington27576	1998-05-03	MW398314	MW431432	MW431690	MW431982
Carex enanderi	Hultén
		MNT2 5E8CBB18	USA	Montana			P. Lesica 7380		MW398315	MW431433	MW431691	MW431983
Carex endlichii	Kük.
		MXE-DU2 17E1CBB18	Mexico	Durango, Pueblo Nuevo, Arroyo Santa Barbara	MICH	1216163	AA. Reznicek & S. González 11141	2000-05-24	MW398317	MW431435	MW431693	MW431985
Carex enneastachya	C.B.Clarke
		ECU 1E11CBB17	Ecuador	Azuay, Cuenca, Cajas National Park	MO	628408	C. Ulloa, P. Jorgensen, & X. Clavijo 1094	2003-02-10	MW398318	MW431436	MW431694	MW431986
Carex erawinensis	Korotky
		MON 8E4CBB18	Mongolia	Dzhergalant-Ula mountains	MW	0172180	I.A.Gubanov	1991-07-27	MW398319	MW431437	MW431696	MW431988
Carex fargesii	Franch.
		CHS-GX 3E11CBB17	China	Guangxi, Rongshui Xian	E		Li-Zhen yu et al. 892702	1989-05-15				MW432170
Carex flabellata	H.Lév. & Vaniot
		JAP-HN1 WSU 1202	Japan	Honshu, Kyoto Prefecture, Taikoyama, Miyadzu-shi	A		S. Tsugaru & T. Takahashi 22299		MW398322		MW431698
Carex flavocuspis	Franch. & Sav.
		JAP-HK WSU 959	Japan	Hokkaido, Kamikawa Subprefecture, Higashikawa-cho, Hakuun-sanso	TUS		S. Umezawa et al. 9547		MW398323	MW431440	MW431699	MW431990
Carex forficula	Franch. & Sav.
		JAP-HN WSU 1204	Japan	Honshu, Kyoto Prefecture	A		S. Tsugaru &T. Takahashi 24669		MW398324		MW431700
Carex forrestii	Kük.
		CHC-YN2 WSU 1370	China	Yunnan, Zhongdian	E		ACE 442		MW398326		MW431701	MW431991
Carex fucata	Boott ex C.B.Clarke
		BHU	Bhutan	Tabab, Dotanang, Thimphu Patria	A		H.Kanai, G.Murata, H.Ohashi, O.Tanaka & T.Yamazaki	1967-05-28	MW398327
Carex gaudichaudiana	Kunth
		NZS 8E11CBB17	New Zealand	Westland Land District, Waiuta	CHR	515890	Ford KA 28/98	1998-02-07	MW398328	MW431442	MW431702	MW431992
Carex geminata	Schkuhr
		NZN 10E11CBB17	New Zealand	Puketitiri, Hawkes bay	CHR	469902	S. BeudelAPD 977	/01/1989	MW398329	MW431443	MW431703	MW431993
Carex glaucescens	Elliott
		VRG 1E8CBB18	USA	Virginia			MT. Strong 2402		MW398332	MW431445	MW431705	MW431995
Carex goligongshanensis	P.C.Li
		CHC spm00005728	China	Gongshan Xian, Cikai Zheng, E Gaolingong Shan, at Xiaoxue Cao along the Danzhu He	E	263044	L. Heng, B. Bartholomew, P. Thomas, P. Fritsch, D. Zhi-lin, W. Zhong-Ian & L. Rong 12375	2000-06-30	MN762067	MN760917
Carex graeffeana	Boeckeler
		FIJ WSU 1408	Fiji	Viti Levu, Namosi Korombasambasnga range	NY		AC. Smith 8829		MW398333		MW431706	MW431996
Carex gynandra	Schwein.
		MRY 22E1CBB19	USA	Maryland, Garret County	MO	6400138				MW431447	MW431707	MW431997
Carex haydenii	Dewey
		CNT 13E11CBB17	USA	Connecticut, Hartford County	NY		SR.Hill 10135	1981-05-29	MW398337	MW431449	MW431711	MW432000
Carex hermannii	Cochrane
		NCBI Sundue 3485	Mexico	Ixtaccíhuatl volcano	VT		M. Sundue 388
Carex heterolepis	Bunge
		JAP-HN1 WSU 1216	Japan	Miyagi Prefecture, Sendai-shi, Aoba-ki, Aramaki, Nitayachi	A		K. Yonekura 1294		MW398338		MW431712
Carex humbertiana	Ohwi
		KOR spm00000006	Korea	Hwajinpo-ri, Gepjin-eup, Goseong-gun, Gangwon-do	KH	1405347	Y. Cho & J. Kim WR-20110605-047	2011-06-05	MN762122	MN761071
Carex impura	Ohwi
		JAP-HN WSU 973	Japan	Niigata-ken (Prov. Echigo). Minami-uonuma-gun	TUS		S. Iwano 19722		MW398340	MW431452	MW431713
Carex incisa	Boott
		JAP-HN1 WSU 1223	Japan	Honshu, Aomori Prefecture, Kamikita-gun, Towadako-machi, Yakeyama	A		K. Yonekura 6867		MW398342	MW431453		MW432001
Carex interrupta	Boeckeler
		WAS 4E7CBB17	USA	Washington, Skamania County	NY		Standley 342	1979-07-12		MW431455	MW431714
Carex inversonervosa	Nelmes
		NWC spm00002193	New Caledonia	Kho-Kouaoua, bord de la Ouen-Ouai	P	2039244	JM.Veillon 7441	1991-12-05	MN761808	MN760916
Carex jaluensis	Kom.
		RUS 11E4CBB18	Russia	Primorsky krai	MW	0031721	E. Pospelova	1973-07-06	MW398343	MW431456	MW431715	MW432002
Carex jinfoshanensis	Tang & F.T.Wang ex S.Y.Liang
		CHC spm00005761	China	Yunnan, Gaoligong Shan Region, Lushui Xian, Pianma Xiang	E	268937	L. Heng, D. Zhiling, J. Yunheng, G. Fu & L. Benxi 24401	2005-05-17	MN762066	MN760922
Carex joorii	L.H.Bailey
		MRY 2E8CBB18	USA	Maryland			Wayne 7818		MW398344	MW431457	MW431716	MW432003
Carex kauaiensis	R.W.Krauss
		HAW1 WSU 477	USA	Hawaii, Kauai, Wimea District, Sincock Bog	PTBG	1000027361	KR. Wood & S. Perlman		MW398345	MW431458	MW431717
Carex kelloggii var. impressa	(L.H.Bailey) B.L.Wilson & Otting
		CAL spm00004551	USA	California, Modoc County, Clear Lake, Warner Mountains	WS	249758	A. Cronquist 8499	1959-06-19	MN762939	MN760949
Carex kelloggii var. kelloggii	Boott
		MXE-DU 19E1CBB18	Mexico	Durango	MICH	1132612			MW398349	MW431462	MW431721	MW432006
Carex kelloggii var. limnophila	(Holm) B.L.Wilson & R.E.Brainerd
		KAM 4E9CBB17	Russia	Kamchatka region, Aleutskij District, Commander Islands, Medny island			M. Ivanova, N. Tikhomirov, Yu. Kopylov-Guskov, & P. Volkova	2017-08-09	MW398350	MW431463	MW431722	MW432007
Carex kiotensis	Franch. & Sav.
		JAP-HN2 WSU 1227	Japan	Honshu, Mie-ken, Itaya, Kabuto, Kameyama-shi	A		S. Tsugaru & T. Sawanda 34158		MW398351	MW431464	MW431723	MW432008
Carex kotschyana	Boiss. & Hohen.
		KAZ WSU 1032	Kazakhstan	Almaty, Saryozek-Sharkent	UPOS	8752	A. Hilpold, P. Schönswetter & B. Frajman 29547	2014-07-23	MW398428	MW431521	MW431783
Carex krascheninnikovii	Kom. Ex V.I.Krecz.
		KAM 6E4CBB18	Russia	Kamchatka region, Kronotskii nature reserve	MW	0031340	V. Kuvaev 394-1	1982-08-23	MW398353	MW431465	MW431724	MW432009
Carex kurdica	Kük. Ex Hand.-Mazz.
		IRN1	Iran	Kurdestan, Sanandaj-Tangi-Sar	UPOS	4737	43620/2_IRAN	2006-05-31	MW398355	MW431467	MW431726	MW432011
Carex lancangensis	S.Yun Liang
		CHS-HE WSU 1229	China	Lushi Xian, Pianma Xiang	A		L. Heng et al. 22900		MW398357	MW431469	MW431728	MW432013
Carex lenticularis	Michx.
		NWY 22E11CBB17	USA	New York, Rich Lake	RSA	254201	HD. House 26642	1939-07-05	MW398358			MW432014
Carex lessoniana	Steud.
		NZN2 12E16CBB18	New Zealand	Rangitikei, Maukuku road	CHR	476923	Botany Division	1992-06-14	MW398360
Carex limosa	L.
		YUG-MN 1E12CBB17	Montenegro	Zabljak, Durmitor National Park	UPOS	4668	216PJM10	2010-07-17	MW398362	MW431472	MW431730	MW432016
Carex luctuosa	Franch.
		CHC-YN3 WSU 1279	China	Yunnan, Gongshan, Bingzhongluo	A		L. Heng et al. 32899		MW398364	MW431473	MW431731	MW432017
Carex lyngbyei var. lyngbyei	Hornem
		ICE 13E3CBB18	Iceland	Reykjavik, Laugardalur, Sigtun	H	1657903	P. Uotila 38400 & A. Kurtto	1991-07-24	MW398369	MW431476	MW431734	MW432020
Carex macrochaeta	C.A.Mey.
		ASK 18E9CBB18	USA	Alaska , Seward, Kenai Peninsula, Mount Marathon, Tal des Lowell creek	MHH		M. Hoffmann 11/200	2011-07-25	MW398370	MW431477	MW431735	MW432021
Carex madagascariensis	Boeckeler
		MDG spm00002211	Madagascar	Toamasina, Fivondronana, Moramanga; commune de Andasibe, Fokontany, Menalamba, Analamay forest	P	6869725	P. Antilahimena & T. Marcelin 5799	2007-10-12		MN760901
Carex magellanica subsp. magellanica	Lam.
		CLS-MG 7E12CBB17	Chile	Magallanes, Parrillas	UPOS	1815	6ML05	2006-01-04	MW398374	MW431480	MW431739	MW432025
Carex makuensis	P.C.Li
		CHC-SC WSU 647	China	W. Sichuan, Tianchuan Xian, side of Erlang Shan, Xinggou	E	79215	D. Chamberlain, D. Knott, P. Fating, & W. Pingli CEE 218	1991-09-18	MW398375	MW431481	MW431740
Carex maximowiczii	Miq.
		JAP-HN1 9E12CBB17	Japan	Okayama, Takahashi	UPOS	4802	23160	2011-06-23	MW398379		MW431743	MW432029
Carex melinacra var. melinacra	Franch.
		CHC-YN4 WSU 1242	China	Lushui Xian, Pianma Xiang	A		L. Heng et al. 22937		MW398381
Carex mertensii var. mertensii	J.D.Prescott ex Bong.
		WAS 10E12CBB17	USA	Washington, Clallam County, Olympic Peninsula	UPOS	8835	S. Gebauer, P. Jiménez-Mejías & GE. Rodríguez-Palacios P16/31	2016-06-19	MW398384	MW431484	MW431745	MW432030
Carex meyeriana	Kunth
		IRK 14E2CBB18	Russia	Vicinties of Lake Baikal, Burgakovka	NY	2859324	HH. Iltis, JC. Coffey, & MF. Denton 523	1979-07-07	MW398385	MW431485	MW431746	MW432031
Carex micrantha	Kük.
		KOR spm00000339	Korea	NA	SWU				MN762039	MN760963
Carex microchaeta subsp. microchaeta	Holm
		ASK 19E9CBB18	USA	Alaska, Healy, close to Denali National Park	MHH		M. Hoffmann 11/181	2011-07-19	MW398388	MW431487	MW431748	MW432033
Carex microchaeta subsp. nesophila	(Holm) D.F.Murray
		ASK 20E9CBB18	USA	Alaska, Candle Quad., Tagagawik river basin	ALA	1118746	R. Lipkin 80-195	1980-08-03	MW398390		MW431750	MW432035
Carex middendorffii var. middendorffii	F.Schmidt
		RUS-SAK2 WSU 1042	Russia	Sakhalin Island	NY		B. Legler 830		MW398392
Carex mitchelliana	M.A.Curtis
		ALA spm00001101	USA	Alabama, Franklin County, Pottsville, Warrior basin district of the Cumberland Plateau			DD. Spaulding	2004-05-09	MN761517	MN761021
Carex muliensis	Hand.-Mazz.
		CHS C579	China	Sichuan, Garze Tibetan Aut. Prefecture, Garze (Kangding) County	HAL		S. Gebauer et al. SG-CN-074	2018-08-17	MW398271		MW431654
Carex nealiae	R.W.Krauss
		HAW2 WSU 864B	USA	Hawaii, Keauhou Ranch, Ka'u District			J. Davis 399	1980	MW398393		MW431752	MW432037
Carex nebrascensis	Dewey
		NEV 15E12CBB17	USA	Nevada	NY		L. Higgins, D. Atwood & S. Welsh 20457		MW398394	MW431490	MW431753	MW432038
Carex nigra subsp. alpina	(Gaudin) Lemke
		SWI 18E12CBB17	Switzerland	Zermatt, Blanherd-Fluhalp, Alps	UPOS	4976	M. Luceño & M. Guzmán 2ML12	2012-08-06	MW398395	MW431492	MW431755	MW432039
Carex nigra subsp. intricata (MOR)	(Tineo ex Guss.) Rivas Mart.
		MOR-MO1 22E9CBB17	Morocco	Marrakech-Tensif-Al Haouz, Neltner, Toubkal refuge	UPOS	9550	A. Hilpold, JL. Blanco-Pastor, & JR. Martín AH2012066	2012-07-19	MW398399	MW431496	MW431761	MW432045
Carex nigra subsp. nigra	(L.) Reichard
		SWE	Sweden	Scania, Malmö, Falsterbo	UPOS	6563	S. Martín-Bravo, M.Luceño, P. Jiménez-Mejías & M.Escudero 125SMB08	2008-08-16	MW398415	MW431509	MW431772	MW432057
Carex nigra subsp. transcaucasica	(T.V.Egorova) Jim.Mejías, G.E.Rodr.-Pal., Amini Rad & Martín-Bravo
		IRN1	Azerbaijan	Arasbaran area, Doghroom mountain	IRAN	37226a	Amini Rad	2004-06-21	MW398522	MW431596	MW431868	MW432145
Carex notha	Kunth
		EHM-BH2 WSU 1372	Bhutan	Thimphu District, Ragyo, Paro	E	257007	HJ. Noltie 94	1991-08-03	MW398418		MW431775	MW432060
Carex nudata	Boott
		CAL 20E12CBB17	USA	California			Rolmstead 691		MW398419	MW431512	MW431776	MW432061
Carex obnupta	L.H.Bailey
		WAS 9E9CBB17	USA	Washington, Clallam County	UPOS	8824	S. Gebauer, P. Jiménez-Mejías & GE. Rodríguez-Palacios P16/19	2016-06-18	MW398421	MW431514	MW431778	MW432063
Carex orbicularis subsp. altaica	(Gorodkov) T.V.Egorova
		ALT2 WSU 1090	Russia	Gorno-Altaisk Autonomous Oblast, Ulagan Pass	NY		TS. Elias et al. 4536		MW398235	MW431366	MW431619	MW431909
Carex orbicularis subsp. orbicularis	Boott
		NEP1 WSU 675	Nepal	Central Nepal, Mustang District, Annapurna Conservation area, Jharkot	E		A. Sukhorukov 107		MW398433	MW431523	MW431787	MW432073
Carex otaruensis	Franch.
		JAP-HN1 WSU 918	Japan	Honshu, Kyoto Prefecture, Iwaodani, Kodeish-cho, Sakyo-ku, Kyoto-shi.	MO		S. Tsugaru & T. Takahashi 26333		MW398440		MW431791
Carex otayae	Ohwi
		JAP-HN1 WSU 999	Japan	Miyagi Prefecture, Osaki-shi, Naruko-onsen, Mount Hanabuti-yama	TUS		H. Okoshi 596		MW398441	MW431526	MW431792	MW432076
Carex paleacea	Schreb. Ex Wahlenb.
		NSC 4E13CBB17	Canada	Nova Scotia, Cape breton County,	RSA	310220	M. Williams 788	1981-08-30	MW398444	MW431529	MW431795	MW432079
Carex panormitana	Guss.
		SIC	Italy	Sicily, Fiume Oreto	SS		D. Cusimano s.n.		MW398446	MW431531	MW431797	MW432081
Carex paysonis	Clokey
		ABT 13E9CBB18	Canada	Alberta	MHH		M. Hoffmann 15/353	2005-08-03	MW398447	MW431532	MW431798	MW432082
Carex phacota var. phacota	Spreng.
		CHC-YN1 WSU 685	China	Yunnan, W Gaoligong Shan region, Tengchong Xian, Wutai Xiang, Xiaodifang village	E		L. Heng, D. Zhiling, J. Yunheng, G. Fu & L. Bengxi 24861		MW398450		MW431801	MW432085
Carex plectocarpa	F.J.Herm.
		MNT1 6E13CBB17	USA	Montana	NY		P. Lesica 4465		MW398452	MW431535	MW431802	MW432086
Carex pluriflora	Hultén
		ASK 1E9CBB18	USA	Alaska			AA.Reznizek11715		MW398453	MW431536	MW431803	MW432087
Carex pluvia	R.W.Krauss
		HAW WSU 478	USA	Hawaii, Kauai, Hanalei District, Hono O Na Pali NAR, Wainiha Rim and SW of Limahuli Preserve	PTBG		KR. Wood & M. Query 14904		MW398456
Carex podocarpa	R.Br.
		MAG 10E2CBB18	Russia	Magadan region	NY	285933	T. Voronova	1966-08-06	MW398457		MW431806	MW432089
Carex podogyna	Franch. & Sav.
		JAP-HN2 WSU 988	Japan	Honshu, Miyagi Prefecture, Sendai-shi, Aobi-heu, Kamiayashi	TUS		Y. Emi 545			MW431538	MW431808	MW432090
Carex polyantha	F. Muell.
		NSW-CT 7E13CBB17	Australia	Namadgi National Park	CBG	8906249	P. Gilmour6256	1987-11-05	MW398459	MW431539	MW431809	MW432091
Carex prasina	Wahlenb.
		ONT 2E9CBB18	Canada	Ontario			AA. Reznizek11239		MW398461	MW431541	MW431811	MW432093
Carex pruinosa	Boott
		CHC-YN3 WSU 1280	China	Tengchong Xian, Wutai Xiang	A		L. Heng et al. 24866		MW398463
Carex rariflora	(Wahlenb.) Sm.
		GRL 10E13CBB17	Greenland	NA	UPOS	4490	M. Luceño & M. Guzmán 5807ML	2007-08-08	MW398469	MW431548	MW431818	MW432100
Carex reuteriana subsp. mauritanica	(Boiss. & Reut.) Jim.Mejías & Luceño
		MOR1	Morocco	Tanger, Tetuan, Rif, Oued Laou	UPOS	1637	AJ. Chaparro et al. 8AJC05	2005-05-12	MW398377	MW431482	MW431741	MW432027
Carex reuteriana subsp. reuteriana	Boiss.
		SPA-Cc	Spain	Gredos, Las Chorreras del Tormes	UPOS	1004	JM. Marín 5504JMM	2004-07-06	MW398474	MW431552	MW431822	MW432105
Carex rhodesiaca	Nelmes
		NAT 22E2CBB18	South-Africa	KwaZulu-Natal, Cathedral Peak Natural Reserve	UPOS	7200	E. Maguilla, T.Villaverde, A.M.Muasya & M.Luceño 63EMS12	2012-11-11	MW398475	MW431553	MW431823	MW432106
Carex rubrobrunnea var. rubrobrunnea	C.B.Clarke
		CHC-SC WSU 1289bis	China	Sichuan, Nanchuan County	A		L. Zheng-yu 15455		MW398477		MW431825
Carex rufina	Drejer
		NOR 14E13CBB17	Norway	Tromsø, Rødryggen, lake Pikevanet	UPOS	4538	P. Jiménez-Mejías 184PJM09	2009-11-12	MW398478	MW431555	MW431826	MW432107
Carex sadoensis	Franch.
		JAP-HK WSU 1293	Japan	Hokkaido, Sorachi-shicho, Uryu-gun, Horokanai-cho, Uryu Experimental Forest	A		K. Yonekura & E. Hayasaka 96365		MW398481	MW431557	MW431827	MW432108
Carex schmidtii	Meinsh.
		CHM spm00004525	China	Jilin, Chang Bai Shan Nature Protection Reserve, near to Baihe Railway Station	M		W. Herrmann s.n.	1991-06-23	MN762836	MN760975
Carex schottii	Dewey
		CAL 16E13CBB17	USA	California, Riverside County, Snor Creek Village	RSA	518552	NM. Fellows, AC. Sanders, & A. Strickland 179	1986-04-08	MW398485	MW431561	MW431831	MW432112
Carex scita var. riishirensis	(Franch.) Kük.
		SAK WSU 1107	Russia	Sakhalin island, Krebtovvy River	NY		B. Legler 981		MW398490	MW431566	MW431835	MW432117
Carex scita var. scabrinervia	(Franch.) Kük.
		KUR WSU 1108	Russia	Kuril Islands, Kharimkotan island	NY		B. Semsrott 0170		MW398491	MW431567	MW431836	MW432118
Carex scopulorum var. bracteosa	(L.H.Bailey) F.J.Herm.
		IDA 17E2CBB19	USA	Idaho, Valley County	NY	2303164				MW431569	MW431838	MW432120
Carex scopulorum var. prionophylla	(Holm) L.A.Standl.
		WAS spm00004556	USA	Washington, Pend Oreille County, Gypsy lake	WS	264204	EF. Layser 1208	1969-08-10	MN762852	MN760961
Carex scopulorum var. scopulorum	Holm
		NEV WSU 445	USA	Nevada, White Pine County, Snake Range, Humboldt National Forest, Snake Creek drainage, Johson Lake	WS		NH. Holmgren & JL. Reveal 1601		MW398493	MW431571	MW431840
Carex senta	Boott
		NWM 19E13CBB17	USA	New Mexico, Catron County	NY		JR. Crutchfield & A.Campbell 141	1965-06-06	MW398496	MW431574	MW431843	MW432124
Carex shimidzensis	Franch.
		JAP-HN1 WSU 1299	Japan	Honshu, Yamagata Prefecture, Aminoyama-shi	A		Y. Endo et al. 37		MW398497	MW431575	MW431844	MW432125
Carex shortiana	Dewey & Torr.
	*	KAN 4E9CBB18	USA	Kansas			CA. Morse 4694		MW398501	MW431576	MW431845	MW432126
Carex sinclairii	Boott ex Cheeseman
		NZN2 21E13CBB17	New Zealand	Wanganui, Wellington Land District, St. Johns Hill	CHR	570492	CC. Ogle 4525	2004-02-09	MW398502	MW431577	MW431846	MW432127
Carex spectabilis	Dewey
		WAS 22E13CBB17	USA	Washington, Clallam County	UPOS	8841	Gebauer8838_JP16	2016-06-19	MW398503	MW431578	MW431847	MW432128
Carex squarrosa	L.
		ONT 5E9CBB18	Canada	Ontario			MJ. Oldham 32856		MW398504		MW431848
Carex stokesii	F.Br.
		TUB WSU 1407	Austral Islands	Maugasiai	NY		KR. Wood 9711		MW398505	MW431579	MW431849
Carex stricta	Lam.
		MIS 4E1CBB19	USA	Missouri, Shannon County	MO	6669060				MW431580	MW431850	MW432130
Carex stylosa	C.A.Mey.
		KAM 18E9CBB17	Russia	Kamchatka region			M. Ivanova, N.Tikhomirov et al.		MW398508	MW431584	MW431854	MW432133
Carex subcernua	Ohwi
		JAP-HN1 WSU 1006	Japan	Honshu, Mie-ken, Kitamuro-gun, Kiinagashima-cho	TUS		Y. Higuchi s.n.		MW398509	MW431585	MW431855	MW432134
Carex subdola	Boott
		NZN1 1E1CBB18	New Zeland	Matangi, Whewells Bush	CHR	354446	A.E.Esler & W.R.Esler 5782	1978-02-24	MW398510	MW431586		MW432135
Carex subspathacea	Wormsk. ex Hornem
		NOR 4E1CBB18	Norway	Svalbard Island, Longyearbyen	UPOS	7399	M. Luceño & M. Guzmán 109ML14	2014-08-03	MW398512	MW431587	MW431857	MW432136
Carex tahitensis	F.Br.
		SCI WSU 1406	Austral Islands	Mount Marau Haute Tipaerui Sentier Sclerotheca	NY		J. Florence 3882		MW398513		MW431858
Carex tegulata	H.Lév.& Vaniot
		PRM 7E4CBB18	Russia	Primorsky Krai	MW	0038247	VYu. Barkalov & EA. Kozhevnikov	1984-06-23	MW398515	MW431589	MW431860	MW432138
Carex teres	Boott
		NEP 18E2CBB18	Nepal	NA	E	257017			MW398517	MW431590	MW431862	MW432139
Carex ternaria	G.Forst.
		NZS 7E1CBB18	New Zealand	Sinbad Gulley, Milford Sound	CHR	261747A	PN. Johnson	1975-02-27	MW398518	MW431591	MW431863	MW432140
Carex thunbergii	Steud.
		JAP-HN1 WSU 1314bis	Japan	Tohoku District, Miyagi Prefecture, Sendai-shi	A		T. Kurosawa 3696		MW398519	MW431592	MW431864	MW432141
Carex torta	Boott ex Tuck.
		MIS 15E1CBB19	USA	Missouri, Ste. Genevieve County	MO	6250588				MW431594	MW431866	MW432143
Carex trinervis	Degl.
		FRA-FR 20E9CBB17	France	Landas Litoral, Mimizan-Plage	UPOS		P. Jiménez-Mejías 19PJM06	2006-03-28	MW398525	MW431599	MW431871	MW432148
Carex tuminensis	Kom.
		KHA 16E4CBB18	Russia	Khabarovsk region, Komsomolsky nature reserve	MW	0037972	GE. Levitskaya	1985-08-17	MW398529	MW431603	MW431875	MW432152
Carex typhina	Michx.
		MRY 16E1CBB19	USA	Maryland, Worcester County	MO	6647023				MW431605	MW431877	MW432154
Carex verrucosa	Muhl.
		TEX 9E9CBB18	USA	Texas			DJ. Rosen 3662		MW398534	MW431608	MW431881	MW432157
Outgroup
Carex acutiformis	Ehrh.
		GER	Germany	Bayern, Lengdorf-Dorfen, Thonn to Matzbachm	UPOS	4515	P. Jiménez-Mejías & B.Tortajada 142PJM09	2009-08-23	MW398269	MW431394	MW431609	MW431899
